# Supplementary material for: Ddp1 Cooperates with Ppx1 to Counter a Stress Response Initiated by Nonvacuolar Polyphosphate
Source: mBio. 2022 Jul 7;13(4):e00390-22. doi: 10.1128/mbio.00390-22 (PMC9426566; doi:10.1128/mbio.00390-22)
Supplement: TABLE S1 [file mbio.00390-22-s0006.xlsx]

## Sheet: Table Info
A - Differential Expression - Differential expression analysis for the normalized imputed data. Log 2 fold change is indicated in red text (log2 (column Q/column R))
B - All-or-none specific counts - raw spectral counts where proteins were detected in 5 replicates of PPK but not control, or vice versa
C - Raw spectral counts - raw spectral counts for the identified proteins
D - Normalized spectral counts for total peptides detected in each sample, with imputation for zero values
E - Peptide Counts
F- Gene ontology enrichment
For differential expression, inclusion in the p value "less than or equal to 0.1" category was determined after rounding to two decimal places
Data are available via ProteomeXchange with identifier PXD031326
See materials and methods for additional details

## Sheet: A-Differential expression
Identified Proteins	Accession Number	Alternate ID	PPK expressed_1	PPK expressed_2	PPK expressed_3	PPK expressed_4	PPK expressed_5	Control_1	Control_2	Control_3	Control_4	Control_5	p-value	FDR-adjusted p-value		avgP	avgV	log2FC (PPK/WT)	neglog10padj
Hexokinase-2 OS=Saccharomyces cerevisiae (strain ATCC 204508 / S288c) OX=559292 GN=HXK2 PE=1 SV=4	HXKB_YEAST	HXK2	0.00205049	0.00186153	0.00198934	0.00213225	0.00192413	0.00260177	0.00238533	0.00253615	0.00244234	0.00270553	9.48886e-05	0.0310454		0.00199155	0.00253423	-0.347653	1.508
NADPH-dependent alpha-keto amide reductase OS=Saccharomyces cerevisiae (strain ATCC 204508 / S288c) OX=559292 GN=YDL124W PE=1 SV=1	KAR_YEAST	YDL124W	0.000692373	0.000714012	0.00076921	0.000746289	0.000797141	0.000946099	0.000944193	0.000975443	0.000956793	0.000867812	7.69383e-05	0.0310454		0.000743805	0.000938068	-0.334768	1.508
Potassium-activated aldehyde dehydrogenase, mitochondrial OS=Saccharomyces cerevisiae (strain ATCC 204508 / S288c) OX=559292 GN=ALD4 PE=1 SV=2	ALDH4_YEAST	ALD4	0.00111845	0.00104552	0.00106098	0.00109278	0.00131941	0.000578171	0.000646027	0.00068281	0.000805721	0.000587049	0.000104312	0.0310454		0.00112743	0.000659956	0.772592	1.508
Alcohol dehydrogenase 4 OS=Saccharomyces cerevisiae (strain ATCC 204508 / S288c) OX=559292 GN=ADH4 PE=1 SV=3	ADH4_YEAST	ADH4	0.000266297	0.000229504	0.00023872	0.000186572	5.49753e-05	0.000735855	0.000745416	0.000780355	0.000830899	0.000536001	4.63675e-05	0.0310454		0.000195214	0.000725705	-1.89433	1.508
Heat shock protein 26 OS=Saccharomyces cerevisiae (strain ATCC 204508 / S288c) OX=559292 GN=HSP26 PE=1 SV=3	HSP26_YEAST	HSP26	0.000292927	0.000229504	0.000291769	0.000106613	8.24629e-05	0.000630732	0.000745416	0.000658424	0.000654648	0.000663621	0.000128459	0.0310454		0.000200655	0.000670568	-1.74067	1.508
Aminomethyltransferase, mitochondrial OS=Saccharomyces cerevisiae (strain ATCC 204508 / S288c) OX=559292 GN=GCV1 PE=1 SV=2	GCST_YEAST	GCV1	0.000372816	0.000306005	0.000424392	0.000426451	0.000329852	0.000131403	0.000198778	0.000195089	0.000100715	0.000127619	0.000129176	0.0310454		0.000371903	0.000150721	1.30305	1.508
Protein URA2 OS=Saccharomyces cerevisiae (strain ATCC 204508 / S288c) OX=559292 GN=URA2 PE=1 SV=5	PYR1_YEAST	URA2	0.00809544	0.00634961	0.00641893	0.00687652	0.00678944	0.00446769	0.00367738	0.00390177	0.00382717	0.00377753	0.000206538	0.036717		0.00690599	0.00393031	0.813205	1.43513
Guanine nucleotide-binding protein subunit beta-like protein OS=Saccharomyces cerevisiae (strain ATCC 204508 / S288c) OX=559292 GN=ASC1 PE=1 SV=4	GBLP_YEAST	ASC1	0.00271623	0.00326406	0.00265245	0.00301181	0.00365585	0.00480933	0.00459673	0.0050723	0.00428039	0.00431354	0.000218662	0.036717		0.00306008	0.00461446	-0.592592	1.43513
Argininosuccinate lyase OS=Saccharomyces cerevisiae (strain ATCC 204508 / S288c) OX=559292 GN=ARG4 PE=1 SV=2	ARLY_YEAST	ARG4	0.000772262	0.000790514	0.000822259	0.000959514	0.000879604	0.000657013	0.000472097	0.00056088	0.000503575	0.000561525	0.000229163	0.036717		0.000844831	0.000551018	0.616563	1.43513
Phospho-2-dehydro-3-deoxyheptonate aldolase, phenylalanine-inhibited OS=Saccharomyces cerevisiae (strain ATCC 204508 / S288c) OX=559292 GN=ARO3 PE=1 SV=1	AROF_YEAST	ARO3	0.000798892	0.000663012	0.000848784	0.000719635	0.000824629	0.000394208	0.000397555	0.000585266	0.000478397	0.000510478	0.000340265	0.0446134		0.00077099	0.000473181	0.704322	1.35053
Iron transport multicopper oxidase FET3 OS=Saccharomyces cerevisiae (strain ATCC 204508 / S288c) OX=559292 GN=FET3 PE=1 SV=2	FET3_YEAST	FET3	5.32595e-05	7.65013e-05	5.3049e-05	5.33063e-05	5.49753e-05	0.000341647	0.000298166	0.000390177	0.000276966	0.000255239	0.000340324	0.0446134		5.82183e-05	0.000312439	-2.42403	1.35053
Dihydroorotate dehydrogenase (fumarate) OS=Saccharomyces cerevisiae (strain ATCC 204508 / S288c) OX=559292 GN=URA1 PE=1 SV=1	PYRD_YEAST	URA1	0.00255646	0.00221854	0.00167104	0.0017058	0.00167675	0.00052561	0.000347861	0.000487722	0.00020143	0.000306287	0.000453598	0.0467206		0.00196572	0.000373782	2.39479	1.33049
Protein HBT1 OS=Saccharomyces cerevisiae (strain ATCC 204508 / S288c) OX=559292 GN=HBT1 PE=1 SV=1	HBT1_YEAST	HBT1	0.000213038	0.000178503	0.000185671	0.000186572	0.000164926	5.2561e-05	4.96944e-05	4.87722e-05	0.000125894	7.65716e-05	0.000425733	0.0467206		0.000185742	7.06986e-05	1.39355	1.33049
Sphingosine N-acyltransferase LAC1 OS=Saccharomyces cerevisiae (strain ATCC 204508 / S288c) OX=559292 GN=LAC1 PE=1 SV=2	LAC1_YEAST	LAC1	0.000159778	0.000153003	0.000185671	0.000159919	0.000192413	7.88416e-05	0.000124236	7.31582e-05	7.55363e-05	5.10478e-05	0.000441611	0.0467206		0.000170157	8.0564e-05	1.07866	1.33049
Heat shock protein 42 OS=Saccharomyces cerevisiae (strain ATCC 204508 / S288c) OX=559292 GN=HSP42 PE=1 SV=1	HSP42_YEAST	HSP42	0.000585854	0.00058651	0.000557014	0.000479757	0.000439802	0.000236525	0.000298166	0.000292633	0.000352503	0.000382858	0.00058736	0.0564649		0.000529788	0.000312537	0.761387	1.24822
Cluster of Glyceraldehyde-3-phosphate dehydrogenase 3 OS=Saccharomyces cerevisiae (strain ATCC 204508 / S288c) OX=559292 GN=TDH3 PE=1 SV=3 (G3P3_YEAST)	G3P3_YEAST	TDH3	0.0324883	0.0357771	0.0300788	0.0318239	0.0336174	0.0383958	0.0392337	0.0410418	0.0399839	0.0401746	0.000672002	0.0605642		0.0327571	0.039766	-0.279727	1.21778
Cluster of Transposon Ty1-NL1 Gag-Pol polyprotein OS=Saccharomyces cerevisiae (strain ATCC 204508 / S288c) OX=559292 GN=TY1B-NL1 PE=3 SV=1 (YN11B_YEAST)	YN11B_YEAST	TY1B-NL1	0.00386131	0.00326406	0.00366038	0.00327834	0.003326	0.00278573	0.00245987	0.00265808	0.00299627	0.00232267	0.00114256	0.0906973		0.00347802	0.00264453	0.395256	1.04241
Ribosome-associated complex subunit SSZ1 OS=Saccharomyces cerevisiae (strain ATCC 204508 / S288c) OX=559292 GN=SSZ1 PE=1 SV=2	SSZ1_YEAST	SSZ1	0.000612484	0.000867015	0.000557014	0.000746289	0.000934579	0.00099866	0.00126721	0.00129246	0.00120858	0.00140381	0.00107894	0.0906973		0.000743476	0.00123414	-0.731153	1.04241
High mobility group protein 1 OS=Saccharomyces cerevisiae (strain ATCC 204508 / S288c) OX=559292 GN=HMO1 PE=1 SV=1	HMO1_YEAST	HMO1	0.000532595	0.000637511	0.000610063	0.00050641	0.000659703	0.00049933	0.000347861	0.000365791	0.000352503	0.000382858	0.00125035	0.0906973		0.000589257	0.000389669	0.596648	1.04241
Oxygen-dependent coproporphyrinogen-III oxidase OS=Saccharomyces cerevisiae (strain ATCC 204508 / S288c) OX=559292 GN=HEM13 PE=1 SV=2	HEM6_YEAST	HEM13	0.000106519	0.000102002	0.000212196	0.000106613	5.49753e-05	0.000315366	0.000323013	0.000292633	0.00020143	0.000280763	0.00125794	0.0906973		0.000116461	0.000282641	-1.27913	1.04241
Orotidine 5'-phosphate decarboxylase OS=Saccharomyces cerevisiae (strain ATCC 204508 / S288c) OX=559292 GN=URA3 PE=1 SV=2	PYRF_YEAST	URA3	0.000426076	0.000306005	0.000371343	0.000346491	0.000412314	0.00381068	0.00852259	0.00792548	0.00742774	0.00592154	0.00167785	0.0995976		0.000372446	0.0067216	-4.1737	1.00175
Protein ZPS1 OS=Saccharomyces cerevisiae (strain ATCC 204508 / S288c) OX=559292 GN=ZPS1 PE=3 SV=1	ZPS1_YEAST	ZPS1	0.000745633	0.00153003	0.00143232	0.00138596	0.00046729	0.00210244	0.00226109	0.00256054	0.00274449	0.00245029	0.00151338	0.0995976		0.00111225	0.00242377	-1.12378	1.00175
Cytochrome c peroxidase, mitochondrial OS=Saccharomyces cerevisiae (strain ATCC 204508 / S288c) OX=559292 GN=CCP1 PE=1 SV=2	CCPR_YEAST	CCP1	0.000585854	0.000535509	0.000583539	0.000533063	0.000494777	0.000262805	0.000397555	0.000390177	0.000377682	0.000433906	0.00162064	0.0995976		0.000546549	0.000372425	0.5534	1.00175
ATP phosphoribosyltransferase OS=Saccharomyces cerevisiae (strain ATCC 204508 / S288c) OX=559292 GN=HIS1 PE=1 SV=1	HIS1_YEAST	HIS1	0.000426076	0.000382507	0.000397867	0.000479757	0.00046729	0.000367927	0.000323013	0.000292633	0.000302145	0.000255239	0.00170311	0.0995976		0.000430699	0.000308192	0.482854	1.00175
Cluster of Pyridoxal 5'-phosphate synthase subunit SNZ1 OS=Saccharomyces cerevisiae (strain ATCC 204508 / S288c) OX=559292 GN=SNZ1 PE=1 SV=1 (SNZ1_YEAST)	SNZ1_YEAST	SNZ1	0.000239668	0.000127502	0.000185671	0.000239878	0.000192413	7.88416e-05	4.96944e-05	4.87722e-05	5.03575e-05	7.65716e-05	0.00172673	0.0995976		0.000197027	6.08475e-05	1.69512	1.00175
ATP-dependent RNA helicase DED1 OS=Saccharomyces cerevisiae (strain ATCC 204508 / S288c) OX=559292 GN=DED1 PE=1 SV=2	DED1_YEAST	DED1	0.00130486	0.00124952	0.0011936	0.00122605	0.00129192	0.00141915	0.00156537	0.00151194	0.00151073	0.00135277	0.00212005	0.0999114		0.00125319	0.00147199	-0.232164	1.00038
12 kDa heat shock protein OS=Saccharomyces cerevisiae (strain ATCC 204508 / S288c) OX=559292 GN=HSP12 PE=1 SV=1	HSP12_YEAST	HSP12	0.00127823	0.00122402	0.000928357	0.00117274	0.00118197	0.000840977	0.00079511	0.00068281	0.000856078	0.000816764	0.00185394	0.0999114		0.00115706	0.000798348	0.535378	1.00038
Glutamine synthetase OS=Saccharomyces cerevisiae (strain ATCC 204508 / S288c) OX=559292 GN=GLN1 PE=1 SV=4	GLNA_YEAST	GLN1	0.00122497	0.00104552	0.00114055	0.00117274	0.00109951	0.00102494	0.000844804	0.000975443	0.000830899	0.00091886	0.00214789	0.0999114		0.00113666	0.000918989	0.306677	1.00038
Cluster of Aldehyde dehydrogenase [NAD(P)+] 2 OS=Saccharomyces cerevisiae (strain ATCC 204508 / S288c) OX=559292 GN=ALD3 PE=1 SV=1 (ALDH3_YEAST)	ALDH3_YEAST	ALD3	0.000346187	0.000255004	0.000212196	0.000266532	0.000247389	0.000157683	9.93888e-05	9.75443e-05	0.000176251	0.000153143	0.00196456	0.0999114		0.000265461	0.000136802	0.956411	1.00038
Glycerol-3-phosphate dehydrogenase, mitochondrial OS=Saccharomyces cerevisiae (strain ATCC 204508 / S288c) OX=559292 GN=GUT2 PE=1 SV=2	GPDM_YEAST	GUT2	0.000159778	0.000153003	0.000185671	0.000159919	0.000137438	5.2561e-05	9.93888e-05	0.00012193	0.000100715	7.65716e-05	0.00189189	0.0999114		0.000159162	9.02334e-05	0.818762	1.00038
Isocitrate dehydrogenase [NADP] OS=Saccharomyces cerevisiae (strain ATCC 204508 / S288c) OX=559292 GN=IDP3 PE=3 SV=1	IDHH_YEAST	IDP3	0.000292927	0.000331506	0.000318294	0.000266532	0.000329852	0.000236525	0.000248472	0.000243861	0.000251788	0.000204191	0.00212993	0.0999114		0.000307822	0.000236967	0.377409	1.00038
L-asparaginase 1 OS=Saccharomyces cerevisiae (strain ATCC 204508 / S288c) OX=559292 GN=ASP1 PE=1 SV=1	ASPG1_YEAST	ASP1	7.98892e-05	0.000102002	0.000106098	0.000106613	0.000109951	0.000183964	0.00017393	0.00012193	0.000176251	0.000178667	0.00223924	0.100906		0.00010091	0.000166949	-0.726328	0.996083
Putative aldehyde dehydrogenase-like protein YHR039C OS=Saccharomyces cerevisiae (strain ATCC 204508 / S288c) OX=559292 GN=MSC7 PE=1 SV=1	MSC7_YEAST	MSC7	5.32595e-05	7.65013e-05	7.95735e-05	7.99595e-05	8.24629e-05	0.000105122	0.000124236	9.75443e-05	0.000100715	0.000102096	0.00231185	0.101021		7.43513e-05	0.000105943	-0.510852	0.995588
Heat shock protein 104 OS=Saccharomyces cerevisiae (strain ATCC 204508 / S288c) OX=559292 GN=HSP104 PE=1 SV=2	HS104_YEAST	HSP104	0.00226353	0.00191253	0.00204239	0.00186572	0.00211655	0.00181336	0.00149083	0.00148755	0.0015359	0.00173562	0.0025032	0.10284		0.00204014	0.00161265	0.339234	0.987838
Elongation factor Tu, mitochondrial OS=Saccharomyces cerevisiae (strain ATCC 204508 / S288c) OX=559292 GN=TUF1 PE=1 SV=1	EFTU_YEAST	TUF1	0.000319557	0.00056101	0.000371343	0.000399797	0.000549753	0.000762135	0.000745416	0.000877899	0.000629469	0.000638097	0.00248147	0.10284		0.000440292	0.000730603	-0.730628	0.987838
Dolichyl-phosphate-mannose--protein mannosyltransferase 4 OS=Saccharomyces cerevisiae (strain ATCC 204508 / S288c) OX=559292 GN=PMT4 PE=1 SV=1	PMT4_YEAST	PMT4	5.32595e-05	0.000127502	5.3049e-05	0.000159919	8.24629e-05	0.000341647	0.000248472	0.000195089	0.00020143	0.000229715	0.00264505	0.10284		9.52385e-05	0.00024327	-1.35294	0.987838
GTP cyclohydrolase 1 OS=Saccharomyces cerevisiae (strain ATCC 204508 / S288c) OX=559292 GN=FOL2 PE=1 SV=1	GCH1_YEAST	FOL2	0.000133149	0.000127502	0.000185671	0.000133266	0.000164926	5.2561e-05	9.93888e-05	9.75443e-05	0.000100715	7.65716e-05	0.00271007	0.10284		0.000148903	8.53562e-05	0.802804	0.987838
Mitochondrial fission 1 protein OS=Saccharomyces cerevisiae (strain ATCC 204508 / S288c) OX=559292 GN=FIS1 PE=1 SV=1	FIS1_YEAST	FIS1	0.000106519	0.000102002	7.95735e-05	0.000106613	0.000137438	5.2561e-05	4.96944e-05	4.87722e-05	7.55363e-05	5.10478e-05	0.00263413	0.10284		0.000106429	5.55223e-05	0.938751	0.987838
NAD-specific glutamate dehydrogenase OS=Saccharomyces cerevisiae (strain ATCC 204508 / S288c) OX=559292 GN=GDH2 PE=1 SV=1	DHE2_YEAST	GDH2	0.000292927	0.000229504	0.00023872	0.000213225	0.000164926	0.000157683	9.93888e-05	7.31582e-05	0.000125894	0.000127619	0.00294366	0.10884		0.000227861	0.000116749	0.964745	0.963212
Glutamate synthase [NADH] OS=Saccharomyces cerevisiae (strain ATCC 204508 / S288c) OX=559292 GN=GLT1 PE=1 SV=2	GLT1_YEAST	GLT1	0.0015179	0.00145353	0.00175062	0.00151923	0.00142936	0.00128775	0.00121751	0.0012193	0.00115822	0.00125067	0.00369229	0.133107		0.00153412	0.00122669	0.322644	0.875798
T-complex protein 1 subunit gamma OS=Saccharomyces cerevisiae (strain ATCC 204508 / S288c) OX=559292 GN=CCT3 PE=1 SV=2	TCPG_YEAST	CCT3	0.000505965	0.000459008	0.000450916	0.000479757	0.000549753	0.000578171	0.00062118	0.000634038	0.000579112	0.000536001	0.00382033	0.134364		0.00048908	0.0005897	-0.269912	0.871718
Tryptophan synthase OS=Saccharomyces cerevisiae (strain ATCC 204508 / S288c) OX=559292 GN=TRP5 PE=1 SV=1	TRP_YEAST	TRP5	0.00191734	0.00186153	0.00177714	0.00186572	0.0020066	0.00170823	0.00161507	0.00148755	0.00173734	0.00140381	0.0061887	0.150844		0.00188567	0.0015904	0.245685	0.821473
40S ribosomal protein S15 OS=Saccharomyces cerevisiae (strain ATCC 204508 / S288c) OX=559292 GN=RPS15 PE=1 SV=1	RS15_YEAST	RPS15	0.00218364	0.00219304	0.00206891	0.00197233	0.00236394	0.00252293	0.00236048	0.00260931	0.00246752	0.00237372	0.0059677	0.150844		0.00215637	0.00246679	-0.194031	0.821473
Argininosuccinate synthase OS=Saccharomyces cerevisiae (strain ATCC 204508 / S288c) OX=559292 GN=ARG1 PE=1 SV=3	ASSY_YEAST	ARG1	0.0025032	0.00209104	0.00228111	0.00215891	0.00192413	0.00128775	0.00156537	0.00173141	0.00196394	0.00165905	0.00581624	0.150844		0.00219168	0.00164151	0.417015	0.821473
Protein SCP160 OS=Saccharomyces cerevisiae (strain ATCC 204508 / S288c) OX=559292 GN=SCP160 PE=1 SV=3	SC160_YEAST	SCP160	0.00135812	0.00137702	0.00116708	0.00162584	0.00142936	0.00191848	0.00163991	0.00160948	0.00183805	0.00178667	0.00497667	0.150844		0.00139148	0.00175852	-0.337737	0.821473
Cluster of 2-isopropylmalate synthase OS=Saccharomyces cerevisiae (strain ATCC 204508 / S288c) OX=559292 GN=LEU4 PE=1 SV=1 (LEU1_YEAST)	LEU1_YEAST	LEU4	0.00109182	0.00109652	0.00114055	0.000986167	0.00115448	0.00102494	0.000646027	0.000780355	0.000830899	0.000740192	0.00665452	0.150844		0.00109391	0.000804483	0.443358	0.821473
Isocitrate dehydrogenase [NADP], mitochondrial OS=Saccharomyces cerevisiae (strain ATCC 204508 / S288c) OX=559292 GN=IDP1 PE=1 SV=1	IDHP_YEAST	IDP1	0.00143801	0.00114752	0.0011936	0.00114609	0.00134689	0.00110378	0.00104358	0.000902285	0.000906436	0.000842288	0.00514739	0.150844		0.00125442	0.000959674	0.386405	0.821473
Isocitrate dehydrogenase [NAD] subunit 2, mitochondrial OS=Saccharomyces cerevisiae (strain ATCC 204508 / S288c) OX=559292 GN=IDH2 PE=1 SV=1	IDH2_YEAST	IDH2	0.000719003	0.000714012	0.000742686	0.000613023	0.000769654	0.000657013	0.000571485	0.000536494	0.00060429	0.000536001	0.00602858	0.150844		0.000711676	0.000581057	0.29254	0.821473
Flavoprotein-like protein YCP4 OS=Saccharomyces cerevisiae (strain ATCC 204508 / S288c) OX=559292 GN=YCP4 PE=1 SV=1	YCP4_YEAST	YCP4	0.000798892	0.000790514	0.000928357	0.000772942	0.000687191	0.000578171	0.00062118	0.000658424	0.000654648	0.000510478	0.00473041	0.150844		0.000795579	0.00060458	0.396072	0.821473
Histone H4 OS=Saccharomyces cerevisiae (strain ATCC 204508 / S288c) OX=559292 GN=HHF1 PE=1 SV=2	H4_YEAST	HHF1	0.000719003	0.000841515	0.000795735	0.000772942	0.000824629	0.000604452	0.000720569	0.000609652	0.000705006	0.000536001	0.0068908	0.150844		0.000790765	0.000635136	0.316183	0.821473
Cluster of Constitutive acid phosphatase OS=Saccharomyces cerevisiae (strain ATCC 204508 / S288c) OX=559292 GN=PHO3 PE=1 SV=2 (PPA3_YEAST)	PPA3_YEAST	PHO3	0.000426076	0.000433508	0.000503965	0.000373144	0.000357339	0.000551891	0.000596333	0.000487722	0.000503575	0.000587049	0.00597817	0.150844		0.000418806	0.000545314	-0.380803	0.821473
Pleiotropic ABC efflux transporter of multiple drugs OS=Saccharomyces cerevisiae (strain ATCC 204508 / S288c) OX=559292 GN=PDR5 PE=1 SV=1	PDR5_YEAST	PDR5	0.000239668	0.000229504	0.000397867	0.000319838	0.000192413	0.000630732	0.000397555	0.000438949	0.000478397	0.000433906	0.00672289	0.150844		0.000275858	0.000475908	-0.786756	0.821473
Meiotic sister chromatid recombination protein 1 OS=Saccharomyces cerevisiae (strain ATCC 204508 / S288c) OX=559292 GN=MSC1 PE=1 SV=1	MSC1_YEAST	MSC1	0.000719003	0.000484508	0.000636588	0.00050641	0.000439802	0.000183964	0.000273319	0.000365791	0.000428039	0.000229715	0.00538506	0.150844		0.000557262	0.000296166	0.911953	0.821473
T-complex protein 1 subunit theta OS=Saccharomyces cerevisiae (strain ATCC 204508 / S288c) OX=559292 GN=CCT8 PE=1 SV=1	TCPQ_YEAST	CCT8	0.000372816	0.000408007	0.000318294	0.000399797	0.000357339	0.000446769	0.000447249	0.000463336	0.000453218	0.000433906	0.00661231	0.150844		0.000371251	0.000448896	-0.273985	0.821473
2-oxoglutarate dehydrogenase, mitochondrial OS=Saccharomyces cerevisiae (strain ATCC 204508 / S288c) OX=559292 GN=KGD1 PE=1 SV=2	ODO1_YEAST	KGD1	0.000426076	0.000484508	0.000557014	0.000373144	0.000412314	0.000315366	0.000248472	0.000365791	0.000251788	0.00033181	0.00668874	0.150844		0.000450611	0.000302645	0.574255	0.821473
Zinc finger protein GIS2 OS=Saccharomyces cerevisiae (strain ATCC 204508 / S288c) OX=559292 GN=GIS2 PE=1 SV=1	GIS2_YEAST	GIS2	0.000505965	0.000433508	0.000450916	0.000559716	0.000549753	0.000420488	0.000347861	0.000438949	0.000327324	0.000357334	0.00687897	0.150844		0.000499972	0.000378391	0.401967	0.821473
6,7-dimethyl-8-ribityllumazine synthase OS=Saccharomyces cerevisiae (strain ATCC 204508 / S288c) OX=559292 GN=RIB4 PE=1 SV=2	RIB4_YEAST	RIB4	0.000612484	0.000382507	0.000397867	0.000373144	0.000412314	0.000341647	0.000248472	0.000146316	0.000226609	0.000178667	0.00680495	0.150844		0.000435663	0.000228342	0.932016	0.821473
Uncharacterized glycosyl hydrolase YBR056W OS=Saccharomyces cerevisiae (strain ATCC 204508 / S288c) OX=559292 GN=YBR056W PE=1 SV=1	YBQ6_YEAST	YBR056W	0.000346187	0.000306005	0.000265245	0.000213225	0.000247389	0.000183964	0.000124236	0.00012193	0.00020143	0.000178667	0.00484252	0.150844		0.00027561	0.000162045	0.766231	0.821473
Alpha-1,2 mannosyltransferase KTR1 OS=Saccharomyces cerevisiae (strain ATCC 204508 / S288c) OX=559292 GN=KTR1 PE=1 SV=1	KTR1_YEAST	KTR1	0.000186408	0.000204004	0.000265245	0.000213225	0.000192413	0.000367927	0.000273319	0.000268247	0.000276966	0.00033181	0.00659404	0.150844		0.000212259	0.000303654	-0.516602	0.821473
tRNA(Thr) (cytosine(32)-N(3))-methyltransferase OS=Saccharomyces cerevisiae (strain ATCC 204508 / S288c) OX=559292 GN=ABP140 PE=1 SV=3	AB140_YEAST	ABP140	0.000186408	0.000229504	0.000159147	0.000186572	0.000192413	0.000289086	0.000273319	0.000292633	0.00020143	0.000280763	0.00690409	0.150844		0.000190809	0.000267446	-0.487119	0.821473
CTP synthase 2 OS=Saccharomyces cerevisiae (strain ATCC 204508 / S288c) OX=559292 GN=URA8 PE=1 SV=4	URA8_YEAST	URA8	0.000159778	0.000153003	7.95735e-05	0.000159919	0.000137438	7.88416e-05	7.45416e-05	4.87722e-05	5.03575e-05	7.65716e-05	0.00588643	0.150844		0.000137942	6.58169e-05	1.06754	0.821473
Homoaconitase, mitochondrial OS=Saccharomyces cerevisiae (strain ATCC 204508 / S288c) OX=559292 GN=LYS4 PE=1 SV=1	LYS4_YEAST	LYS4	5.32595e-05	5.10009e-05	5.3049e-05	5.33063e-05	5.49753e-05	0.000105122	9.93888e-05	9.75443e-05	0.000100715	0.000153143	0.00526515	0.150844		5.31182e-05	0.000111183	-1.06565	0.821473
DNA replication licensing factor MCM3 OS=Saccharomyces cerevisiae (strain ATCC 204508 / S288c) OX=559292 GN=MCM3 PE=1 SV=1	MCM3_YEAST	MCM3	5.32595e-05	7.65013e-05	0.000106098	5.33063e-05	5.49753e-05	0.000105122	0.000124236	0.00012193	0.000125894	0.000102096	0.00679709	0.150844		6.88281e-05	0.000115856	-0.751258	0.821473
Succinate dehydrogenase [ubiquinone] flavoprotein subunit, mitochondrial OS=Saccharomyces cerevisiae (strain ATCC 204508 / S288c) OX=559292 GN=SDH1 PE=1 SV=1	SDHA_YEAST	SDH1	0.000213038	0.000204004	0.000185671	0.000133266	0.000219901	0.000105122	0.000149083	9.75443e-05	0.000125894	5.10478e-05	0.00537924	0.150844		0.000191176	0.000105738	0.854404	0.821473
UPF0743 protein YCR087C-A OS=Saccharomyces cerevisiae (strain ATCC 204508 / S288c) OX=559292 GN=YCR087C-A PE=1 SV=1	YC16_YEAST	YCR087C-A	0.000213038	0.000178503	0.000159147	0.000213225	0.000192413	0.000157683	9.93888e-05	9.75443e-05	0.000151073	0.000127619	0.00443324	0.150844		0.000191265	0.000126662	0.594596	0.821473
Adenylyl-sulfate kinase OS=Saccharomyces cerevisiae (strain ATCC 204508 / S288c) OX=559292 GN=MET14 PE=1 SV=1	KAPS_YEAST	MET14	7.98892e-05	7.65013e-05	0.000106098	0.000106613	0.000109951	5.2561e-05	4.96944e-05	7.31582e-05	7.55363e-05	5.10478e-05	0.00548709	0.150844		9.58103e-05	6.03995e-05	0.665644	0.821473
Mitochondrial phosphate carrier protein OS=Saccharomyces cerevisiae (strain ATCC 204508 / S288c) OX=559292 GN=MIR1 PE=1 SV=1	MPCP_YEAST	MIR1	0.00143801	0.00140252	0.00116708	0.0012527	0.00151182	0.00110378	0.00101873	0.00102422	0.00120858	0.000995431	0.00704631	0.151374		0.00135443	0.00107015	0.339869	0.819948
Protein PBP4 OS=Saccharomyces cerevisiae (strain ATCC 204508 / S288c) OX=559292 GN=PBP4 PE=1 SV=1	PBP4_YEAST	PBP4	5.32595e-05	7.65013e-05	7.95735e-05	5.33063e-05	5.49753e-05	0.000105122	7.45416e-05	9.75443e-05	0.000125894	0.000102096	0.00713832	0.151374		6.35232e-05	0.000101039	-0.669564	0.819948
Glutaredoxin-1 OS=Saccharomyces cerevisiae (strain ATCC 204508 / S288c) OX=559292 GN=GRX1 PE=1 SV=1	GLRX1_YEAST	GRX1	0.000133149	0.000204004	0.000185671	0.000133266	0.000192413	0.000131403	0.000124236	4.87722e-05	5.03575e-05	5.10478e-05	0.00726528	0.151834		0.000169701	8.11632e-05	1.06409	0.818632
Uncharacterized RNA-binding protein YGR250C OS=Saccharomyces cerevisiae (strain ATCC 204508 / S288c) OX=559292 GN=YGR250C PE=1 SV=1	YG5B_YEAST	YGR250C	7.98892e-05	7.65013e-05	7.95735e-05	7.99595e-05	5.49753e-05	5.2561e-05	4.96944e-05	4.87722e-05	5.03575e-05	5.10478e-05	0.00764987	0.155368		7.41798e-05	5.04866e-05	0.555126	0.808639
Probable metalloprotease ARX1 OS=Saccharomyces cerevisiae (strain ATCC 204508 / S288c) OX=559292 GN=ARX1 PE=1 SV=1	ARX1_YEAST	ARX1	7.98892e-05	7.65013e-05	0.000106098	7.99595e-05	5.49753e-05	0.000105122	9.93888e-05	0.00012193	0.000125894	0.000127619	0.007579	0.155368		7.94847e-05	0.000115991	-0.545263	0.808639
60S ribosomal protein L12-A OS=Saccharomyces cerevisiae (strain ATCC 204508 / S288c) OX=559292 GN=RPL12A PE=1 SV=1	RL12A_YEAST	RPL12A	0.00135812	0.00183603	0.00169757	0.00146592	0.00162177	0.0031011	0.00236048	0.00253615	0.00188841	0.00239924	0.00811813	0.162588		0.00159588	0.00245708	-0.622589	0.788911
Isoleucine--tRNA ligase, cytoplasmic OS=Saccharomyces cerevisiae (strain ATCC 204508 / S288c) OX=559292 GN=ILS1 PE=1 SV=1	SYIC_YEAST	ILS1	0.00239668	0.00226954	0.00228111	0.00242544	0.00208906	0.0020236	0.00206232	0.00204843	0.00208984	0.00193981	0.00859235	0.167435		0.00229236	0.0020328	0.173368	0.776154
ATP synthase subunit beta, mitochondrial OS=Saccharomyces cerevisiae (strain ATCC 204508 / S288c) OX=559292 GN=ATP2 PE=1 SV=2	ATPB_YEAST	ATP2	0.00162441	0.00165753	0.00183019	0.00162584	0.00192413	0.00141915	0.00139144	0.00124369	0.00135965	0.00165905	0.00854968	0.167435		0.00173242	0.0014146	0.292399	0.776154
Pyruvate dehydrogenase E1 component subunit alpha, mitochondrial OS=Saccharomyces cerevisiae (strain ATCC 204508 / S288c) OX=559292 GN=PDA1 PE=1 SV=2	ODPA_YEAST	PDA1	0.00154452	0.00150453	0.00159147	0.00111943	0.00123694	0.00099866	0.00106843	0.00107299	0.00105751	0.000816764	0.00920186	0.176921		0.00139938	0.00100287	0.480653	0.75222
60S acidic ribosomal protein P2-beta OS=Saccharomyces cerevisiae (strain ATCC 204508 / S288c) OX=559292 GN=RPP2B PE=1 SV=2	RLA4_YEAST	RPP2B	0.000399446	0.00056101	0.000450916	0.000453104	0.000549753	0.000735855	0.000695721	0.000951057	0.000705006	0.000587049	0.00941811	0.178696		0.000482846	0.000734938	-0.606059	0.747885
Non-classical export protein 2 OS=Saccharomyces cerevisiae (strain ATCC 204508 / S288c) OX=559292 GN=NCE102 PE=1 SV=1	NCE2_YEAST	NCE102	0.000852152	0.000612011	0.000716161	0.000666329	0.000687191	0.000341647	0.000546638	0.000512108	0.000553933	0.000587049	0.0100033	0.184791		0.000706769	0.000508275	0.475629	0.733319
Histidinol-phosphate aminotransferase OS=Saccharomyces cerevisiae (strain ATCC 204508 / S288c) OX=559292 GN=HIS5 PE=3 SV=2	HIS8_YEAST	HIS5	0.000266297	0.000153003	0.000212196	0.000159919	0.000274876	0.000105122	9.93888e-05	7.31582e-05	0.000100715	0.000153143	0.00995797	0.184791		0.000213258	0.000106305	1.00439	0.733319
Ribosome assembly protein RRB1 OS=Saccharomyces cerevisiae (strain ATCC 204508 / S288c) OX=559292 GN=RRB1 PE=1 SV=1	RRB1_YEAST	RRB1	0.000106519	7.65013e-05	5.3049e-05	0.000106613	5.49753e-05	0.000157683	0.000124236	0.000146316	0.000100715	0.000127619	0.0101238	0.184791		7.95314e-05	0.000131314	-0.723424	0.733319
40S ribosomal protein S22-A OS=Saccharomyces cerevisiae (strain ATCC 204508 / S288c) OX=559292 GN=RPS22A PE=1 SV=2	RS22A_YEAST	RPS22A	0.00154452	0.00173403	0.00143232	0.00143927	0.00159428	0.00170823	0.00208716	0.00229229	0.00211502	0.00178667	0.0105443	0.185425		0.00154889	0.00199788	-0.367235	0.731831
40S ribosomal protein S6-A OS=Saccharomyces cerevisiae (strain ATCC 204508 / S288c) OX=559292 GN=RPS6A PE=1 SV=1	RS6A_YEAST	RPS6A	0.00106519	0.000969017	0.00100793	0.00109278	0.00115448	0.00118262	0.00129205	0.00124369	0.00128412	0.00109753	0.0104867	0.185425		0.00105788	0.00122	-0.205708	0.731831
Small COPII coat GTPase SAR1 OS=Saccharomyces cerevisiae (strain ATCC 204508 / S288c) OX=559292 GN=SAR1 PE=1 SV=1	SAR1_YEAST	SAR1	0.000292927	0.000229504	0.000291769	0.000266532	0.000247389	0.000341647	0.000323013	0.000341405	0.000276966	0.00033181	0.0104824	0.185425		0.000265624	0.000322968	-0.282007	0.731831
Mitochondrial outer membrane protein porin 1 OS=Saccharomyces cerevisiae (strain ATCC 204508 / S288c) OX=559292 GN=POR1 PE=1 SV=4	VDAC1_YEAST	POR1	0.00146464	0.00150453	0.00132622	0.00167915	0.00142936	0.0012089	0.00124236	0.00107299	0.00128412	0.00135277	0.0107145	0.186148		0.00148078	0.00123223	0.265088	0.730142
Diphthine methyl ester synthase OS=Saccharomyces cerevisiae (strain ATCC 204508 / S288c) OX=559292 GN=DPH5 PE=1 SV=1	DPH5_YEAST	DPH5	0.000159778	0.000178503	0.000159147	0.000213225	0.000164926	0.000105122	0.000149083	0.00012193	0.000100715	0.000153143	0.0108616	0.186458		0.000175116	0.000125999	0.4749	0.72942
Catalase T OS=Saccharomyces cerevisiae (strain ATCC 204508 / S288c) OX=559292 GN=CTT1 PE=1 SV=3	CATT_YEAST	CTT1	0.000559225	0.000306005	0.000265245	0.000293185	0.000274876	5.2561e-05	0.000149083	0.00012193	0.000151073	7.65716e-05	0.0113387	0.192357		0.000339707	0.000110244	1.62359	0.715891
Sedoheptulose 1,7-bisphosphatase OS=Saccharomyces cerevisiae (strain ATCC 204508 / S288c) OX=559292 GN=SHB17 PE=1 SV=1	SHB17_YEAST	SHB17	0.000532595	0.00058651	0.000689637	0.000453104	0.000604728	0.000394208	0.000397555	0.000390177	0.00040286	0.000484954	0.0115095	0.192984		0.000573315	0.000413951	0.469868	0.714478
Cystathionine beta-synthase OS=Saccharomyces cerevisiae (strain ATCC 204508 / S288c) OX=559292 GN=CYS4 PE=1 SV=1	CBS_YEAST	CYS4	0.00207712	0.00204004	0.00198934	0.00215891	0.00206157	0.00231269	0.00258411	0.00226791	0.00276966	0.0028842	0.0133486	0.197338		0.00206539	0.00256371	-0.311817	0.70479
Cluster of S-adenosylmethionine synthase 2 OS=Saccharomyces cerevisiae (strain ATCC 204508 / S288c) OX=559292 GN=SAM2 PE=1 SV=3 (METK2_YEAST)	METK2_YEAST	SAM2	0.00143801	0.00183603	0.00175062	0.00197233	0.00208906	0.00249665	0.00226109	0.00217036	0.00229127	0.00209296	0.0121173	0.197338		0.00181721	0.00226247	-0.316171	0.70479
Ornithine aminotransferase OS=Saccharomyces cerevisiae (strain ATCC 204508 / S288c) OX=559292 GN=CAR2 PE=1 SV=2	OAT_YEAST	CAR2	0.00178419	0.00178503	0.00222806	0.0017058	0.00192413	0.00128775	0.00154053	0.00163387	0.00158626	0.00155696	0.0135268	0.197338		0.00188544	0.00152107	0.309816	0.70479
Cluster of Pyruvate carboxylase 2 OS=Saccharomyces cerevisiae (strain ATCC 204508 / S288c) OX=559292 GN=PYC2 PE=1 SV=2 (PYC2_YEAST)	PYC2_YEAST	PYC2	0.0012516	0.00114752	0.0010875	0.00138596	0.00153931	0.000814696	0.00114297	0.00102422	0.000856078	0.00091886	0.0128372	0.197338		0.00128238	0.000951364	0.430753	0.70479
Aminopeptidase Y OS=Saccharomyces cerevisiae (strain ATCC 204508 / S288c) OX=559292 GN=APE3 PE=1 SV=1	APE3_YEAST	APE3	0.0012516	0.000994517	0.00111403	0.00103947	0.000879604	0.000735855	0.000944193	0.000755968	0.000881257	0.000689145	0.0126959	0.197338		0.00105584	0.000801284	0.398012	0.70479
40S ribosomal protein S20 OS=Saccharomyces cerevisiae (strain ATCC 204508 / S288c) OX=559292 GN=RPS20 PE=1 SV=3	RS20_YEAST	RPS20	0.000905411	0.000943517	0.000848784	0.000959514	0.000907092	0.000972379	0.00096904	0.000999829	0.00108269	0.000995431	0.012033	0.197338		0.000912863	0.00100387	-0.137106	0.70479
60S ribosomal protein L18-A OS=Saccharomyces cerevisiae (strain ATCC 204508 / S288c) OX=559292 GN=RPL18A PE=1 SV=1	RL18A_YEAST	RPL18A	0.000559225	0.000612011	0.000477441	0.00050641	0.000522265	0.000735855	0.000646027	0.000585266	0.00060429	0.000689145	0.0124044	0.197338		0.00053547	0.000652117	-0.284323	0.70479
Mitochondrial intermembrane space import and assembly protein 40 OS=Saccharomyces cerevisiae (strain ATCC 204508 / S288c) OX=559292 GN=MIA40 PE=1 SV=2	MIA40_YEAST	MIA40	0.000745633	0.000637511	0.000610063	0.000719635	0.000687191	0.000604452	0.000447249	0.00056088	0.000553933	0.000612573	0.0129379	0.197338		0.000680007	0.000555817	0.290938	0.70479
Uncharacterized protein YGR130C OS=Saccharomyces cerevisiae (strain ATCC 204508 / S288c) OX=559292 GN=YGR130C PE=1 SV=1	YG3A_YEAST	YGR130C	0.000452706	0.000459008	0.000371343	0.000399797	0.000357339	0.000315366	0.000273319	0.000317019	0.000377682	0.00033181	0.0135482	0.197338		0.000408039	0.000323039	0.336996	0.70479
Heat shock protein 78, mitochondrial OS=Saccharomyces cerevisiae (strain ATCC 204508 / S288c) OX=559292 GN=HSP78 PE=1 SV=2	HSP78_YEAST	HSP78	0.000665744	0.000484508	0.000557014	0.00050641	0.000329852	0.000341647	0.000323013	0.000195089	0.000352503	0.000255239	0.0128003	0.197338		0.000508706	0.000293498	0.79348	0.70479
Fumarate hydratase, mitochondrial OS=Saccharomyces cerevisiae (strain ATCC 204508 / S288c) OX=559292 GN=FUM1 PE=1 SV=2	FUMH_YEAST	FUM1	0.000532595	0.000484508	0.00053049	0.000479757	0.000329852	0.000341647	0.000198778	0.000268247	0.00040286	0.00033181	0.0126635	0.197338		0.00047144	0.000308668	0.611018	0.70479
U3 small nucleolar RNA-associated protein 13 OS=Saccharomyces cerevisiae (strain ATCC 204508 / S288c) OX=559292 GN=UTP13 PE=1 SV=1	UTP13_YEAST	UTP13	5.32595e-05	7.65013e-05	5.3049e-05	7.99595e-05	0.000109951	0.000131403	9.93888e-05	9.75443e-05	0.000125894	0.000127619	0.0133573	0.197338		7.4544e-05	0.00011637	-0.642553	0.70479
Chorismate mutase OS=Saccharomyces cerevisiae (strain ATCC 204508 / S288c) OX=559292 GN=ARO7 PE=1 SV=1	CHMU_YEAST	ARO7	5.32595e-05	5.10009e-05	5.3049e-05	7.99595e-05	8.24629e-05	0.000105122	0.000124236	9.75443e-05	0.000176251	0.000102096	0.0130485	0.197338		6.39463e-05	0.00012105	-0.920667	0.70479
Cluster of ATP-dependent molecular chaperone HSC82 OS=Saccharomyces cerevisiae (strain ATCC 204508 / S288c) OX=559292 GN=HSC82 PE=1 SV=4 (HSC82_YEAST)	HSC82_YEAST	HSC82	0.0109981	0.00895066	0.0107159	0.00767611	0.00871358	0.00635989	0.00757839	0.00695003	0.00780542	0.00625335	0.0142543	0.203512		0.00941087	0.00698942	0.429155	0.691411
Protein ARG5,6, mitochondrial OS=Saccharomyces cerevisiae (strain ATCC 204508 / S288c) OX=559292 GN=ARG5,6 PE=1 SV=1	ARG56_YEAST	ARG5	0.000292927	0.000204004	0.000291769	0.000293185	0.000329852	0.000210244	0.00017393	0.000219475	0.000176251	0.000229715	0.0141292	0.203512		0.000282347	0.000201923	0.483665	0.691411
U6 snRNA-associated Sm-like protein LSm2 OS=Saccharomyces cerevisiae (strain ATCC 204508 / S288c) OX=559292 GN=LSM2 PE=1 SV=1	LSM2_YEAST	LSM2	7.98892e-05	0.000102002	0.000106098	7.99595e-05	0.000137438	5.2561e-05	4.96944e-05	7.31582e-05	5.03575e-05	7.65716e-05	0.0144611	0.20444		0.000101077	6.04686e-05	0.741202	0.689434
Peptidyl-prolyl cis-trans isomerase FPR2 OS=Saccharomyces cerevisiae (strain ATCC 204508 / S288c) OX=559292 GN=FPR2 PE=1 SV=1	FKBP2_YEAST	FPR2	0.000186408	0.000127502	0.000159147	0.000186572	0.000137438	0.000105122	0.000124236	0.00012193	7.55363e-05	0.000127619	0.0151145	0.211603		0.000159414	0.000110889	0.52366	0.674479
Glutamate--tRNA ligase, cytoplasmic OS=Saccharomyces cerevisiae (strain ATCC 204508 / S288c) OX=559292 GN=GUS1 PE=1 SV=3	SYEC_YEAST	GUS1	0.0025032	0.00280505	0.00230763	0.00247874	0.00261132	0.00207616	0.0022114	0.00231668	0.00231645	0.0022461	0.0157504	0.214265		0.00254119	0.00223336	0.18629	0.669048
Sulfate adenylyltransferase OS=Saccharomyces cerevisiae (strain ATCC 204508 / S288c) OX=559292 GN=MET3 PE=1 SV=2	MET3_YEAST	MET3	0.000133149	0.000153003	0.000159147	0.000133266	0.000192413	0.000236525	0.000323013	0.000243861	0.000226609	0.000178667	0.0157259	0.214265		0.000154196	0.000241735	-0.648666	0.669048
Isocitrate dehydrogenase [NADP] cytoplasmic OS=Saccharomyces cerevisiae (strain ATCC 204508 / S288c) OX=559292 GN=IDP2 PE=1 SV=2	IDHC_YEAST	IDP2	0.000239668	0.000280505	0.000265245	0.000266532	0.000302364	0.000236525	0.000223625	0.000195089	0.000226609	0.000255239	0.0155737	0.214265		0.000270863	0.000227417	0.25222	0.669048
Eukaryotic translation initiation factor 3 subunit A OS=Saccharomyces cerevisiae (strain ATCC 204508 / S288c) OX=559292 GN=RPG1 PE=1 SV=1	EIF3A_YEAST	RPG1	0.00173093	0.00178503	0.00164452	0.00189237	0.00162177	0.00160311	0.00151568	0.00156071	0.00156108	0.00150591	0.0162305	0.218733		0.00173493	0.0015493	0.163259	0.660086
Cluster of Thioredoxin reductase 1 OS=Saccharomyces cerevisiae (strain ATCC 204508 / S288c) OX=559292 GN=TRR1 PE=1 SV=3 (TRXB1_YEAST)	TRXB1_YEAST	TRR1	0.00135812	0.00132602	0.00201586	0.00122605	0.00140187	0.00115634	0.00079511	0.000902285	0.000780542	0.00109753	0.0169008	0.223587		0.00146558	0.000946361	0.631012	0.650553
Dihydrolipoyllysine-residue succinyltransferase component of 2-oxoglutarate dehydrogenase complex, mitochondrial OS=Saccharomyces cerevisiae (strain ATCC 204508 / S288c) OX=559292 GN=KGD2 PE=1 SV=2	ODO2_YEAST	KGD2	0.000213038	0.000229504	0.000185671	0.000213225	0.000164926	0.000157683	0.000149083	0.000170703	0.000125894	0.000178667	0.0167552	0.223587		0.000201273	0.000156406	0.363857	0.650553
Coatomer subunit beta OS=Saccharomyces cerevisiae (strain ATCC 204508 / S288c) OX=559292 GN=SEC26 PE=1 SV=2	COPB_YEAST	SEC26	0.000372816	0.000331506	0.000344818	0.000319838	0.000302364	0.000420488	0.000397555	0.000463336	0.000352503	0.000382858	0.01732	0.22705		0.000334268	0.000403348	-0.271018	0.643879
40S ribosomal protein S25-A OS=Saccharomyces cerevisiae (strain ATCC 204508 / S288c) OX=559292 GN=RPS25A PE=1 SV=1	RS25A_YEAST	RPS25A	0.000319557	0.000637511	0.000318294	0.000346491	0.000384827	0.000551891	0.000670874	0.000804741	0.000629469	0.000510478	0.0194009	0.227448		0.000401336	0.00063349	-0.658512	0.643118
Cluster of D-3-phosphoglycerate dehydrogenase 1 OS=Saccharomyces cerevisiae (strain ATCC 204508 / S288c) OX=559292 GN=SER3 PE=1 SV=1 (SERA_YEAST)	SERA_YEAST	SER3	0.000452706	0.000408007	0.000477441	0.000639676	0.000439802	0.000341647	0.000372708	0.000365791	0.00020143	0.000357334	0.017832	0.227448		0.000483526	0.000327782	0.560858	0.643118
Dihydroorotase OS=Saccharomyces cerevisiae (strain ATCC 204508 / S288c) OX=559292 GN=URA4 PE=1 SV=2	PYRC_YEAST	URA4	0.000692373	0.000382507	0.000557014	0.000453104	0.000412314	0.000315366	0.000298166	0.000292633	0.000327324	0.000229715	0.0189852	0.227448		0.000499463	0.000292641	0.771245	0.643118
Protein PSP2 OS=Saccharomyces cerevisiae (strain ATCC 204508 / S288c) OX=559292 GN=PSP2 PE=1 SV=2	PSP2_YEAST	PSP2	5.32595e-05	0.000102002	5.3049e-05	7.99595e-05	5.49753e-05	7.88416e-05	9.93888e-05	0.00012193	0.000125894	0.000153143	0.0193501	0.227448		6.8649e-05	0.00011584	-0.754817	0.643118
Coenzyme A biosynthesis protein 3 OS=Saccharomyces cerevisiae (strain ATCC 204508 / S288c) OX=559292 GN=CAB3 PE=1 SV=1	CAB3_YEAST	CAB3	5.32595e-05	5.10009e-05	5.3049e-05	5.33063e-05	5.49753e-05	5.2561e-05	4.96944e-05	4.87722e-05	5.03575e-05	5.10478e-05	0.0191594	0.227448		5.31182e-05	5.04866e-05	0.0733062	0.643118
Factor arrest protein 8 OS=Saccharomyces cerevisiae (strain ATCC 204508 / S288c) OX=559292 GN=FAR8 PE=1 SV=1	FAR8_YEAST	FAR8	5.32595e-05	5.10009e-05	5.3049e-05	5.33063e-05	5.49753e-05	5.2561e-05	4.96944e-05	4.87722e-05	5.03575e-05	5.10478e-05	0.0191594	0.227448		5.31182e-05	5.04866e-05	0.0733062	0.643118
UBX domain-containing protein 4 OS=Saccharomyces cerevisiae (strain ATCC 204508 / S288c) OX=559292 GN=UBX4 PE=1 SV=1	UBX4_YEAST	UBX4	5.32595e-05	5.10009e-05	5.3049e-05	5.33063e-05	5.49753e-05	5.2561e-05	4.96944e-05	4.87722e-05	5.03575e-05	5.10478e-05	0.0191594	0.227448		5.31182e-05	5.04866e-05	0.0733062	0.643118
Mitochondrial inner membrane i-AAA protease supercomplex subunit YME1 OS=Saccharomyces cerevisiae (strain ATCC 204508 / S288c) OX=559292 GN=YME1 PE=1 SV=1	YME1_YEAST	YME1	5.32595e-05	5.10009e-05	5.3049e-05	5.33063e-05	5.49753e-05	5.2561e-05	4.96944e-05	4.87722e-05	5.03575e-05	5.10478e-05	0.0191594	0.227448		5.31182e-05	5.04866e-05	0.0733062	0.643118
Protein TOM71 OS=Saccharomyces cerevisiae (strain ATCC 204508 / S288c) OX=559292 GN=TOM71 PE=1 SV=1	TOM71_YEAST	TOM71	5.32595e-05	5.10009e-05	5.3049e-05	5.33063e-05	5.49753e-05	5.2561e-05	4.96944e-05	4.87722e-05	5.03575e-05	5.10478e-05	0.0191594	0.227448		5.31182e-05	5.04866e-05	0.0733062	0.643118
Phosphoribosylglycinamide formyltransferase OS=Saccharomyces cerevisiae (strain ATCC 204508 / S288c) OX=559292 GN=ADE8 PE=1 SV=1	PUR3_YEAST	ADE8	5.32595e-05	5.10009e-05	5.3049e-05	5.33063e-05	5.49753e-05	5.2561e-05	4.96944e-05	4.87722e-05	5.03575e-05	5.10478e-05	0.0191594	0.227448		5.31182e-05	5.04866e-05	0.0733062	0.643118
Transgelin OS=Saccharomyces cerevisiae (strain ATCC 204508 / S288c) OX=559292 GN=SCP1 PE=1 SV=1	SCP1_YEAST	SCP1	5.32595e-05	5.10009e-05	5.3049e-05	5.33063e-05	5.49753e-05	5.2561e-05	4.96944e-05	4.87722e-05	5.03575e-05	5.10478e-05	0.0191594	0.227448		5.31182e-05	5.04866e-05	0.0733062	0.643118
Suppressor protein SRP40 OS=Saccharomyces cerevisiae (strain ATCC 204508 / S288c) OX=559292 GN=SRP40 PE=1 SV=2	SRP40_YEAST	SRP40	5.32595e-05	5.10009e-05	5.3049e-05	5.33063e-05	5.49753e-05	5.2561e-05	4.96944e-05	4.87722e-05	5.03575e-05	5.10478e-05	0.0191594	0.227448		5.31182e-05	5.04866e-05	0.0733062	0.643118
Low affinity vacuolar monovalent cation/H(+) antiporter OS=Saccharomyces cerevisiae (strain ATCC 204508 / S288c) OX=559292 GN=VNX1 PE=1 SV=1	VNX1_YEAST	VNX1	5.32595e-05	5.10009e-05	5.3049e-05	5.33063e-05	5.49753e-05	5.2561e-05	4.96944e-05	4.87722e-05	5.03575e-05	5.10478e-05	0.0191594	0.227448		5.31182e-05	5.04866e-05	0.0733062	0.643118
Cytochrome c oxidase subunit 6B OS=Saccharomyces cerevisiae (strain ATCC 204508 / S288c) OX=559292 GN=COX12 PE=1 SV=2	COX12_YEAST	COX12	0.000106519	0.000102002	0.000132622	0.000106613	5.49753e-05	5.2561e-05	4.96944e-05	4.87722e-05	5.03575e-05	7.65716e-05	0.0196286	0.228261		0.000100546	5.55913e-05	0.854927	0.641568
V-type proton ATPase catalytic subunit A OS=Saccharomyces cerevisiae (strain ATCC 204508 / S288c) OX=559292 GN=VMA1 PE=1 SV=3	VATA_YEAST	VMA1	0.00386131	0.00379957	0.00437654	0.00365148	0.00409566	0.00349531	0.00370223	0.00360914	0.00347467	0.00306287	0.0200157	0.230901		0.00395691	0.00346884	0.18992	0.636573
Saccharopepsin OS=Saccharomyces cerevisiae (strain ATCC 204508 / S288c) OX=559292 GN=PEP4 PE=1 SV=1	CARP_YEAST	PEP4	0.00276949	0.00221854	0.00299727	0.00199899	0.00186916	0.00162939	0.00146598	0.00156071	0.00178769	0.00150591	0.0215249	0.24634		0.00237069	0.00158994	0.576337	0.608464
Cluster of 40S ribosomal protein S0-B OS=Saccharomyces cerevisiae (strain ATCC 204508 / S288c) OX=559292 GN=RPS0B PE=1 SV=2 (RSSA2_YEAST)	RSSA2_YEAST	RPS0B	0.000932041	0.00140252	0.00124665	0.00141262	0.00156679	0.00191848	0.00186354	0.00207282	0.0013093	0.00178667	0.0223723	0.248317		0.00131213	0.00179016	-0.448183	0.604994
Coatomer subunit beta' OS=Saccharomyces cerevisiae (strain ATCC 204508 / S288c) OX=559292 GN=SEC27 PE=1 SV=1	COPB2_YEAST	SEC27	0.000772262	0.000765013	0.000901833	0.000772942	0.000714678	0.00102494	0.000894499	0.000926671	0.000805721	0.000944383	0.0224407	0.248317		0.000785346	0.000919243	-0.227118	0.604994
Transaldolase OS=Saccharomyces cerevisiae (strain ATCC 204508 / S288c) OX=559292 GN=TAL1 PE=1 SV=4	TAL1_YEAST	TAL1	0.000905411	0.000816014	0.000875308	0.000959514	0.000824629	0.00105122	0.000993888	0.000975443	0.000981972	0.000893336	0.022903	0.248317		0.000876175	0.000979172	-0.160343	0.604994
Uncharacterized protein YMR196W OS=Saccharomyces cerevisiae (strain ATCC 204508 / S288c) OX=559292 GN=YMR196W PE=1 SV=1	YM54_YEAST	YMR196W	0.000346187	0.000382507	0.000583539	0.000293185	0.000329852	0.000262805	0.000198778	0.000195089	0.000176251	0.000204191	0.0221368	0.248317		0.000387054	0.000207423	0.89996	0.604994
Protein SPA2 OS=Saccharomyces cerevisiae (strain ATCC 204508 / S288c) OX=559292 GN=SPA2 PE=1 SV=1	SPA2_YEAST	SPA2	7.98892e-05	5.10009e-05	5.3049e-05	7.99595e-05	5.49753e-05	0.000105122	7.45416e-05	0.00012193	0.000100715	7.65716e-05	0.0228726	0.248317		6.37748e-05	9.57762e-05	-0.586681	0.604994
Nuclear protein STH1/NPS1 OS=Saccharomyces cerevisiae (strain ATCC 204508 / S288c) OX=559292 GN=STH1 PE=1 SV=1	STH1_YEAST	STH1	0.000106519	0.000153003	0.000185671	0.000186572	0.000137438	0.000105122	9.93888e-05	7.31582e-05	0.000100715	0.000127619	0.0219049	0.248317		0.000153841	0.000101201	0.604218	0.604994
Aldehyde dehydrogenase 5, mitochondrial OS=Saccharomyces cerevisiae (strain ATCC 204508 / S288c) OX=559292 GN=ALD5 PE=1 SV=4	ALDH5_YEAST	ALD5	0.000266297	0.000280505	0.000318294	0.000266532	0.000412314	0.000210244	0.000198778	0.000268247	0.000151073	0.000229715	0.0227182	0.248317		0.000308788	0.000211611	0.545203	0.604994
Ribonucleoside-diphosphate reductase large chain 1 OS=Saccharomyces cerevisiae (strain ATCC 204508 / S288c) OX=559292 GN=RNR1 PE=1 SV=2	RIR1_YEAST	RNR1	7.98892e-05	0.000229504	0.000212196	0.000213225	0.000137438	0.000262805	0.000248472	0.000365791	0.000251788	0.000255239	0.0236359	0.251008		0.000174451	0.000276819	-0.666125	0.600312
ER membrane protein complex subunit 2 OS=Saccharomyces cerevisiae (strain ATCC 204508 / S288c) OX=559292 GN=EMC2 PE=1 SV=1	EMC2_YEAST	EMC2	7.98892e-05	5.10009e-05	7.95735e-05	7.99595e-05	8.24629e-05	0.000105122	0.000149083	0.000146316	0.000125894	7.65716e-05	0.0235523	0.251008		7.45772e-05	0.000120597	-0.693393	0.600312
6-phosphogluconolactonase 4 OS=Saccharomyces cerevisiae (strain ATCC 204508 / S288c) OX=559292 GN=SOL4 PE=1 SV=1	SOL4_YEAST	SOL4	0.000106519	7.65013e-05	7.95735e-05	7.99595e-05	5.49753e-05	5.2561e-05	4.96944e-05	4.87722e-05	5.03575e-05	5.10478e-05	0.0236734	0.251008		7.95057e-05	5.04866e-05	0.655159	0.600312
Zinc-regulated transporter 1 OS=Saccharomyces cerevisiae (strain ATCC 204508 / S288c) OX=559292 GN=ZRT1 PE=1 SV=1	ZRT1_YEAST	ZRT1	0.000612484	0.000867015	0.00103446	0.00106613	0.000797141	0.00110378	0.00104358	0.00119492	0.0011834	0.00125067	0.0238571	0.251109		0.000875444	0.00115527	-0.400143	0.600137
Nuclear cap-binding protein complex subunit 1 OS=Saccharomyces cerevisiae (strain ATCC 204508 / S288c) OX=559292 GN=STO1 PE=1 SV=2	NCBP1_YEAST	STO1	5.32595e-05	7.65013e-05	0.000106098	7.99595e-05	8.24629e-05	0.000105122	9.93888e-05	0.00012193	0.000100715	0.000153143	0.0251055	0.262334		7.96562e-05	0.00011606	-0.543011	0.581145
Triosephosphate isomerase OS=Saccharomyces cerevisiae (strain ATCC 204508 / S288c) OX=559292 GN=TPI1 PE=1 SV=2	TPIS_YEAST	TPI1	0.0142735	0.0118832	0.0142171	0.00884885	0.012177	0.00911934	0.00874621	0.00882776	0.00840971	0.00926517	0.0255345	0.263005		0.0122799	0.00887364	0.468707	0.580035
FACT complex subunit SPT16 OS=Saccharomyces cerevisiae (strain ATCC 204508 / S288c) OX=559292 GN=SPT16 PE=1 SV=1	SPT16_YEAST	SPT16	0.000852152	0.000739513	0.000928357	0.000826248	0.000879604	0.000814696	0.000596333	0.000634038	0.000780542	0.000663621	0.0255143	0.263005		0.000845175	0.000697846	0.276341	0.580035
26S proteasome regulatory subunit RPN3 OS=Saccharomyces cerevisiae (strain ATCC 204508 / S288c) OX=559292 GN=RPN3 PE=1 SV=5	RPN3_YEAST	RPN3	0.000213038	0.000153003	0.000159147	0.000133266	0.000137438	0.000236525	0.000248472	0.000195089	0.00020143	0.000178667	0.0262096	0.268044		0.000159178	0.000212037	-0.413669	0.571793
Monothiol glutaredoxin-3 OS=Saccharomyces cerevisiae (strain ATCC 204508 / S288c) OX=559292 GN=GRX3 PE=1 SV=2	GLRX3_YEAST	GRX3	0.000186408	0.000204004	0.000132622	0.000213225	0.000219901	0.000183964	9.93888e-05	9.75443e-05	0.000100715	0.000153143	0.0266181	0.270305		0.000191232	0.000126951	0.591053	0.568147
Sulfite reductase [NADPH] flavoprotein component OS=Saccharomyces cerevisiae (strain ATCC 204508 / S288c) OX=559292 GN=MET10 PE=1 SV=2	MET10_YEAST	MET10	0.000213038	0.000280505	0.000212196	0.000426451	0.000302364	0.000236525	9.93888e-05	0.000170703	0.000125894	0.000153143	0.0268955	0.271212		0.000286911	0.000157131	0.868637	0.56669
Carbamoyl-phosphate synthase arginine-specific large chain OS=Saccharomyces cerevisiae (strain ATCC 204508 / S288c) OX=559292 GN=CPA2 PE=1 SV=1	CARB_YEAST	CPA2	0.00173093	0.00181053	0.00169757	0.00197233	0.00250137	0.00141915	0.0013666	0.0015851	0.0013093	0.00165905	0.0286306	0.271566		0.00194255	0.00146784	0.404258	0.566125
Ribonucleoside-diphosphate reductase small chain 1 OS=Saccharomyces cerevisiae (strain ATCC 204508 / S288c) OX=559292 GN=RNR2 PE=1 SV=2	RIR2_YEAST	RNR2	0.00141138	0.00137702	0.00185671	0.00119939	0.00140187	0.00118262	0.000819957	0.00112176	0.00125894	0.00104648	0.0282786	0.271566		0.00144928	0.00108595	0.416372	0.566125
40S ribosomal protein S17-A OS=Saccharomyces cerevisiae (strain ATCC 204508 / S288c) OX=559292 GN=RPS17A PE=1 SV=1	RS17A_YEAST	RPS17A	0.00111845	0.00102002	0.00106098	0.00103947	0.00101704	0.00123518	0.00111812	0.00107299	0.00115822	0.00127619	0.0277906	0.271566		0.00105119	0.00117214	-0.157121	0.566125
Flavohemoprotein OS=Saccharomyces cerevisiae (strain ATCC 204508 / S288c) OX=559292 GN=YHB1 PE=1 SV=2	FHP_YEAST	YHB1	0.000266297	0.000637511	0.00076921	0.000479757	0.000439802	0.000867257	0.00181384	0.00163387	0.00168698	0.000587049	0.0285134	0.271566		0.000518516	0.0013178	-1.34567	0.566125
E3 ubiquitin-protein ligase TOM1 OS=Saccharomyces cerevisiae (strain ATCC 204508 / S288c) OX=559292 GN=TOM1 PE=1 SV=1	TOM1_YEAST	TOM1	0.000133149	0.000229504	0.000106098	0.000213225	0.000192413	0.000157683	0.000124236	4.87722e-05	5.03575e-05	5.10478e-05	0.0277498	0.271566		0.000174878	8.64193e-05	1.01692	0.566125
Antiviral helicase SKI2 OS=Saccharomyces cerevisiae (strain ATCC 204508 / S288c) OX=559292 GN=SKI2 PE=1 SV=2	SKI2_YEAST	SKI2	5.32595e-05	5.10009e-05	7.95735e-05	7.99595e-05	5.49753e-05	0.000131403	0.000124236	7.31582e-05	7.55363e-05	0.000127619	0.0278493	0.271566		6.37537e-05	0.00010639	-0.738788	0.566125
D-lactate dehydrogenase [cytochrome] 1, mitochondrial OS=Saccharomyces cerevisiae (strain ATCC 204508 / S288c) OX=559292 GN=DLD1 PE=1 SV=2	DLD1_YEAST	DLD1	5.32595e-05	0.000102002	5.3049e-05	7.99595e-05	0.000137438	0.000157683	9.93888e-05	0.000146316	0.000125894	0.000178667	0.0279303	0.271566		8.51416e-05	0.00014159	-0.733782	0.566125
Probable oxidoreductase AIM17 OS=Saccharomyces cerevisiae (strain ATCC 204508 / S288c) OX=559292 GN=AIM17 PE=1 SV=2	AIM17_YEAST	AIM17	0.000186408	0.000178503	0.000106098	0.000159919	8.24629e-05	0.000105122	9.93888e-05	4.87722e-05	5.03575e-05	7.65716e-05	0.0288139	0.271566		0.000142678	7.60424e-05	0.907889	0.566125
Rho GDP-dissociation inhibitor OS=Saccharomyces cerevisiae (strain ATCC 204508 / S288c) OX=559292 GN=RDI1 PE=1 SV=1	GDIR_YEAST	RDI1	7.98892e-05	7.65013e-05	5.3049e-05	7.99595e-05	5.49753e-05	0.000157683	7.45416e-05	0.000146316	0.000100715	0.000178667	0.0276163	0.271566		6.88749e-05	0.000131585	-0.933942	0.566125
Non-histone chromosomal protein 6A OS=Saccharomyces cerevisiae (strain ATCC 204508 / S288c) OX=559292 GN=NHP6A PE=1 SV=1	NHP6A_YEAST	NHP6A	0.000106519	0.000102002	7.95735e-05	0.000106613	0.000109951	7.88416e-05	7.45416e-05	9.75443e-05	5.03575e-05	7.65716e-05	0.0283588	0.271566		0.000100931	7.55713e-05	0.417465	0.566125
Oligomycin resistance ATP-dependent permease YOR1 OS=Saccharomyces cerevisiae (strain ATCC 204508 / S288c) OX=559292 GN=YOR1 PE=1 SV=1	YOR1_YEAST	YOR1	7.98892e-05	7.65013e-05	7.95735e-05	7.99595e-05	5.49753e-05	0.000105122	0.000124236	9.75443e-05	0.000176251	0.000102096	0.0290183	0.271717		7.41798e-05	0.00012105	-0.706504	0.565883
Cluster of 40S ribosomal protein S10-A OS=Saccharomyces cerevisiae (strain ATCC 204508 / S288c) OX=559292 GN=RPS10A PE=1 SV=1 (RS10A_YEAST)	RS10A_YEAST	RPS10A	0.0017043	0.00209104	0.00214848	0.00167915	0.00219901	0.00207616	0.00382647	0.00304826	0.00312217	0.00250134	0.029488	0.274334		0.0019644	0.00291488	-0.56935	0.561721
Deoxyhypusine hydroxylase OS=Saccharomyces cerevisiae (strain ATCC 204508 / S288c) OX=559292 GN=LIA1 PE=1 SV=1	DOHH_YEAST	LIA1	0.000239668	0.000280505	0.000265245	0.000293185	0.000302364	0.000473049	0.000372708	0.000317019	0.000302145	0.000408382	0.0308839	0.285478		0.000276193	0.000374661	-0.439907	0.544427
Sulfite reductase [NADPH] subunit beta OS=Saccharomyces cerevisiae (strain ATCC 204508 / S288c) OX=559292 GN=MET5 PE=1 SV=1	MET5_YEAST	MET5	0.000479335	0.00056101	0.000557014	0.000852901	0.000659703	0.000630732	0.000298166	0.000317019	0.000352503	0.000357334	0.0315206	0.288517		0.000621993	0.000391151	0.669172	0.539829
Prolyl 3,4-dihydroxylase TPA1 OS=Saccharomyces cerevisiae (strain ATCC 204508 / S288c) OX=559292 GN=TPA1 PE=1 SV=1	TPA1_YEAST	TPA1	0.000133149	0.000229504	0.000185671	0.000213225	0.000164926	0.000341647	0.000223625	0.000268247	0.00020143	0.000306287	0.0317185	0.288517		0.000185295	0.000268247	-0.533738	0.539829
1,3-beta-glucanosyltransferase GAS5 OS=Saccharomyces cerevisiae (strain ATCC 204508 / S288c) OX=559292 GN=GAS5 PE=1 SV=1	GAS5_YEAST	GAS5	0.000399446	0.000357006	0.000397867	0.000346491	0.000329852	0.000394208	0.000223625	0.000219475	0.000176251	0.000229715	0.032013	0.288517		0.000366132	0.000248655	0.558222	0.539829
Leucine aminopeptidase 2 OS=Saccharomyces cerevisiae (strain ATCC 204508 / S288c) OX=559292 GN=LAP2 PE=1 SV=1	LKHA4_YEAST	LAP2	0.000213038	0.000204004	0.000318294	0.000159919	0.000219901	0.000183964	0.000124236	0.00012193	0.000125894	0.000153143	0.0319355	0.288517		0.000223031	0.000141833	0.653047	0.539829
Superoxide dismutase 1 copper chaperone OS=Saccharomyces cerevisiae (strain ATCC 204508 / S288c) OX=559292 GN=CCS1 PE=1 SV=1	CCS1_YEAST	CCS1	0.000319557	0.000280505	0.00023872	0.000239878	0.000329852	0.000210244	0.000248472	0.000195089	0.000226609	0.000229715	0.0323072	0.28936		0.000281702	0.000222026	0.343445	0.538561
Cluster of ADP,ATP carrier protein 2 OS=Saccharomyces cerevisiae (strain ATCC 204508 / S288c) OX=559292 GN=PET9 PE=1 SV=2 (ADT2_YEAST)	ADT2_YEAST	PET9	0.00141138	0.00122402	0.00153842	0.00127935	0.00131941	0.0010775	0.00126721	0.00107299	0.0013093	0.00104648	0.0336575	0.292267		0.00135452	0.00115469	0.230266	0.534221
Low specificity L-threonine aldolase OS=Saccharomyces cerevisiae (strain ATCC 204508 / S288c) OX=559292 GN=GLY1 PE=1 SV=2	GLY1_YEAST	GLY1	0.000585854	0.00058651	0.00053049	0.000639676	0.000687191	0.000551891	0.000496944	0.000463336	0.000453218	0.000587049	0.0328822	0.292267		0.000605944	0.000510487	0.24731	0.534221
H/ACA ribonucleoprotein complex subunit CBF5 OS=Saccharomyces cerevisiae (strain ATCC 204508 / S288c) OX=559292 GN=CBF5 PE=1 SV=1	CBF5_YEAST	CBF5	0.000479335	0.000535509	0.00053049	0.00058637	0.000494777	0.000551891	0.000372708	0.000317019	0.000352503	0.000408382	0.0338478	0.292267		0.000525296	0.000400501	0.391327	0.534221
Glycine cleavage system H protein, mitochondrial OS=Saccharomyces cerevisiae (strain ATCC 204508 / S288c) OX=559292 GN=GCV3 PE=1 SV=3	GCSH_YEAST	GCV3	0.000399446	0.000331506	0.000318294	0.000426451	0.000329852	0.000341647	0.000198778	0.000219475	0.000226609	0.00033181	0.0333662	0.292267		0.00036111	0.000263664	0.453738	0.534221
13 kDa ribonucleoprotein-associated protein OS=Saccharomyces cerevisiae (strain ATCC 204508 / S288c) OX=559292 GN=SNU13 PE=1 SV=1	SNU13_YEAST	SNU13	7.98892e-05	0.000127502	5.3049e-05	7.99595e-05	0.000137438	0.000236525	0.000198778	0.000195089	7.55363e-05	0.000255239	0.0335385	0.292267		9.55676e-05	0.000192233	-1.00826	0.534221
Non-histone chromosomal protein 6B OS=Saccharomyces cerevisiae (strain ATCC 204508 / S288c) OX=559292 GN=NHP6B PE=1 SV=3	NHP6B_YEAST	NHP6B	7.98892e-05	0.000102002	7.95735e-05	5.33063e-05	8.24629e-05	5.2561e-05	4.96944e-05	7.31582e-05	5.03575e-05	5.10478e-05	0.033806	0.292267		7.94467e-05	5.53638e-05	0.521045	0.534221
Suppressor of yeast profilin deletion OS=Saccharomyces cerevisiae (strain ATCC 204508 / S288c) OX=559292 GN=SYP1 PE=1 SV=3	SYP1_YEAST	SYP1	0.000239668	0.000255004	0.000159147	0.000239878	0.000219901	0.000157683	0.000124236	0.000195089	0.00020143	0.000153143	0.0346777	0.295889		0.00022272	0.000166316	0.4213	0.528871
Myo-inositol transporter 1 OS=Saccharomyces cerevisiae (strain ATCC 204508 / S288c) OX=559292 GN=ITR1 PE=1 SV=2	ITR1_YEAST	ITR1	7.98892e-05	0.000204004	0.000106098	0.000159919	0.000109951	0.000183964	0.000223625	0.000219475	0.000226609	0.000153143	0.0346574	0.295889		0.000131972	0.000201363	-0.609567	0.528871
RuvB-like protein 1 OS=Saccharomyces cerevisiae (strain ATCC 204508 / S288c) OX=559292 GN=RVB1 PE=1 SV=1	RUVB1_YEAST	RVB1	0.000346187	0.000331506	0.000397867	0.000373144	0.000247389	0.000473049	0.000422402	0.000463336	0.000352503	0.000408382	0.036112	0.306314		0.000339219	0.000423934	-0.321626	0.513833
Putative pyridoxal reductase OS=Saccharomyces cerevisiae (strain ATCC 204508 / S288c) OX=559292 GN=YPR127W PE=1 SV=1	PLR1_YEAST	YPR127W	0.000106519	0.000127502	0.000159147	5.33063e-05	0.000164926	0.000157683	0.000198778	0.000146316	0.00020143	0.000229715	0.0367557	0.309952		0.00012228	0.000186784	-0.611185	0.508706
Peptidyl-prolyl cis-trans isomerase CPR6 OS=Saccharomyces cerevisiae (strain ATCC 204508 / S288c) OX=559292 GN=CPR6 PE=1 SV=1	PPID_YEAST	CPR6	0.00101193	0.000790514	0.000875308	0.000772942	0.000852117	0.000788416	0.000695721	0.00068281	0.000780542	0.000484954	0.0378092	0.316982		0.000860562	0.000686489	0.326044	0.498966
40S ribosomal protein S28-A OS=Saccharomyces cerevisiae (strain ATCC 204508 / S288c) OX=559292 GN=RPS28A PE=1 SV=1	RS28A_YEAST	RPS28A	0.000239668	0.000331506	0.000265245	0.000266532	0.000357339	0.000315366	0.000496944	0.000365791	0.00040286	0.000357334	0.0383317	0.318564		0.000292058	0.000387659	-0.408535	0.496803
Altered inheritance of mitochondria protein 6 OS=Saccharomyces cerevisiae (strain ATCC 204508 / S288c) OX=559292 GN=AIM6 PE=3 SV=2	AIM6_YEAST	AIM6	0.000159778	0.000153003	0.000185671	0.000213225	0.000219901	0.000183964	0.000124236	0.00012193	0.000151073	0.000127619	0.0384398	0.318564		0.000186316	0.000141764	0.394255	0.496803
60S ribosomal protein L30 OS=Saccharomyces cerevisiae (strain ATCC 204508 / S288c) OX=559292 GN=RPL30 PE=1 SV=3	RL30_YEAST	RPL30	0.00135812	0.00158103	0.00172409	0.00114609	0.00137438	0.00173451	0.00248472	0.00185334	0.00186323	0.00158248	0.038921	0.320709		0.00143674	0.00190366	-0.405974	0.493889
Phosphoglucomutase 2 OS=Saccharomyces cerevisiae (strain ATCC 204508 / S288c) OX=559292 GN=PGM2 PE=1 SV=1	PGM2_YEAST	PGM2	0.00154452	0.00114752	0.00122013	0.00101282	0.00115448	0.000867257	0.000944193	0.000999829	0.000981972	0.000969907	0.0391934	0.321119		0.00121589	0.000952632	0.352027	0.493334
Twinfilin-1 OS=Saccharomyces cerevisiae (strain ATCC 204508 / S288c) OX=559292 GN=TWF1 PE=1 SV=1	TWF1_YEAST	TWF1	0.000159778	0.000127502	0.000106098	0.000133266	0.000137438	0.000105122	9.93888e-05	4.87722e-05	5.03575e-05	0.000127619	0.0394734	0.321586		0.000132817	8.6252e-05	0.622805	0.492703
Protoplast secreted protein 2 OS=Saccharomyces cerevisiae (strain ATCC 204508 / S288c) OX=559292 GN=PST2 PE=1 SV=1	PST2_YEAST	PST2	0.00178419	0.00147903	0.00209544	0.001306	0.000934579	0.000788416	0.00116782	0.000853513	0.00115822	0.000765716	0.0421287	0.340804		0.00151985	0.000946737	0.682891	0.467496
Arginase OS=Saccharomyces cerevisiae (strain ATCC 204508 / S288c) OX=559292 GN=CAR1 PE=1 SV=1	ARGI_YEAST	CAR1	0.000292927	0.000255004	0.000212196	0.000213225	0.000274876	0.000236525	0.00017393	0.000170703	0.000226609	0.000127619	0.0423862	0.340804		0.000249646	0.000187077	0.416249	0.467496
Nucleoporin GLE2 OS=Saccharomyces cerevisiae (strain ATCC 204508 / S288c) OX=559292 GN=GLE2 PE=1 SV=1	GLE2_YEAST	GLE2	7.98892e-05	5.10009e-05	7.95735e-05	0.000106613	8.24629e-05	0.000105122	0.00017393	0.00012193	0.000100715	0.000102096	0.0425414	0.340804		7.99078e-05	0.000120759	-0.595718	0.467496
Long-chain-fatty-acid--CoA ligase 1 OS=Saccharomyces cerevisiae (strain ATCC 204508 / S288c) OX=559292 GN=FAA1 PE=1 SV=1	LCF1_YEAST	FAA1	0.00167767	0.00153003	0.00185671	0.00138596	0.00115448	0.00115634	0.00139144	0.00109737	0.0011834	0.00104648	0.042949	0.342168		0.00152097	0.00117501	0.372323	0.465761
Phosphatidylglycerol/phosphatidylinositol transfer protein OS=Saccharomyces cerevisiae (strain ATCC 204508 / S288c) OX=559292 GN=NPC2 PE=1 SV=1	NPC2_YEAST	NPC2	0.000399446	0.000357006	0.000291769	0.000266532	0.000412314	0.000236525	0.000223625	0.000317019	0.000251788	0.000280763	0.0437595	0.34671		0.000345414	0.000261944	0.399068	0.460034
T-complex protein 1 subunit epsilon OS=Saccharomyces cerevisiae (strain ATCC 204508 / S288c) OX=559292 GN=CCT5 PE=1 SV=3	TCPE_YEAST	CCT5	0.000292927	0.000433508	0.000265245	0.000399797	0.000219901	0.00049933	0.000347861	0.000463336	0.00040286	0.000510478	0.0448877	0.353705		0.000322276	0.000444773	-0.464773	0.451359
Anthranilate synthase component 1 OS=Saccharomyces cerevisiae (strain ATCC 204508 / S288c) OX=559292 GN=TRP2 PE=1 SV=4	TRPE_YEAST	TRP2	0.000426076	0.000408007	0.000344818	0.000426451	0.000384827	0.000367927	0.000347861	0.000341405	0.000327324	0.000382858	0.045229	0.354458		0.000398036	0.000353475	0.17129	0.450435
Heat shock protein 60, mitochondrial OS=Saccharomyces cerevisiae (strain ATCC 204508 / S288c) OX=559292 GN=HSP60 PE=1 SV=1	HSP60_YEAST	HSP60	0.00189071	0.00175953	0.00190976	0.00181242	0.00206157	0.00168195	0.00176415	0.00153632	0.00186323	0.0017101	0.0455411	0.354974		0.0018868	0.00171115	0.140973	0.449803
Threonine synthase OS=Saccharomyces cerevisiae (strain ATCC 204508 / S288c) OX=559292 GN=THR4 PE=1 SV=1	THRC_YEAST	THR4	0.00135812	0.00132602	0.00124665	0.00149258	0.00137438	0.00123518	0.00114297	0.00112176	0.00120858	0.00137829	0.0466189	0.361422		0.00135955	0.00121736	0.159377	0.441985
Homoserine dehydrogenase OS=Saccharomyces cerevisiae (strain ATCC 204508 / S288c) OX=559292 GN=HOM6 PE=1 SV=1	DHOM_YEAST	HOM6	0.00290264	0.00270305	0.00336861	0.00285189	0.0028862	0.00160311	0.00238533	0.00258492	0.00287038	0.0023482	0.0490793	0.366106		0.00294248	0.00235839	0.31923	0.436393
60S ribosomal protein L2-A OS=Saccharomyces cerevisiae (strain ATCC 204508 / S288c) OX=559292 GN=RPL2A PE=1 SV=1	RL2A_YEAST	RPL2A	0.00149127	0.00155553	0.00143232	0.00167915	0.00217152	0.0020236	0.00238533	0.00202404	0.00188841	0.00191429	0.0486757	0.366106		0.00166596	0.00204713	-0.297254	0.436393
Sphingolipid long chain base-responsive protein PIL1 OS=Saccharomyces cerevisiae (strain ATCC 204508 / S288c) OX=559292 GN=PIL1 PE=1 SV=1	PIL1_YEAST	PIL1	0.0019706	0.00165753	0.00236068	0.00127935	0.00164926	0.00105122	0.00139144	0.00126808	0.00141001	0.00130172	0.0485527	0.366106		0.00178348	0.00128449	0.473498	0.436393
Adenylate kinase OS=Saccharomyces cerevisiae (strain ATCC 204508 / S288c) OX=559292 GN=ADK1 PE=1 SV=2	KAD2_YEAST	ADK1	0.000399446	0.000790514	0.000371343	0.000772942	0.000659703	0.000788416	0.000919346	0.000877899	0.000730184	0.00091886	0.0486365	0.366106		0.00059879	0.000846941	-0.500212	0.436393
Protein kinase MCK1 OS=Saccharomyces cerevisiae (strain ATCC 204508 / S288c) OX=559292 GN=MCK1 PE=1 SV=1	MCK1_YEAST	MCK1	0.000266297	0.000280505	0.00023872	0.000239878	0.000247389	0.000236525	0.000198778	0.000195089	0.000251788	0.000153143	0.0497523	0.366106		0.000254558	0.000207064	0.297915	0.436393
Translation initiation factor eIF-2B subunit delta OS=Saccharomyces cerevisiae (strain ATCC 204508 / S288c) OX=559292 GN=GCD2 PE=1 SV=1	EI2BD_YEAST	GCD2	0.000266297	0.000229504	0.000212196	0.000159919	0.000247389	0.000210244	0.000149083	9.75443e-05	0.000176251	0.000178667	0.0492531	0.366106		0.000223061	0.000162358	0.45826	0.436393
Respiratory supercomplex factor 2, mitochondrial OS=Saccharomyces cerevisiae (strain ATCC 204508 / S288c) OX=559292 GN=RCF2 PE=1 SV=1	RCF2_YEAST	RCF2	0.000159778	0.000127502	0.000132622	5.33063e-05	0.000109951	0.000183964	0.000124236	0.000146316	0.00020143	0.000204191	0.0483574	0.366106		0.000116632	0.000172027	-0.560675	0.436393
Glutathione S-transferase 1 OS=Saccharomyces cerevisiae (strain ATCC 204508 / S288c) OX=559292 GN=GTT1 PE=1 SV=1	GST1_YEAST	GTT1	0.000133149	0.000127502	0.000132622	0.000159919	0.000109951	7.88416e-05	9.93888e-05	0.00012193	0.000125894	0.000102096	0.049762	0.366106		0.000132629	0.00010563	0.328372	0.436393
26S proteasome regulatory subunit RPN10 OS=Saccharomyces cerevisiae (strain ATCC 204508 / S288c) OX=559292 GN=RPN10 PE=1 SV=3	RPN10_YEAST	RPN10	0.000133149	0.000102002	0.000132622	0.000133266	0.000109951	0.000131403	0.000149083	0.000170703	0.000151073	0.000127619	0.0496868	0.366106		0.000122198	0.000145976	-0.256513	0.436393
Probable electron transfer flavoprotein subunit alpha, mitochondrial OS=Saccharomyces cerevisiae (strain ATCC 204508 / S288c) OX=559292 GN=AIM45 PE=1 SV=1	ETFA_YEAST	AIM45	5.32595e-05	5.10009e-05	5.3049e-05	5.33063e-05	5.49753e-05	7.88416e-05	4.96944e-05	7.31582e-05	0.000100715	7.65716e-05	0.048947	0.366106		5.31182e-05	7.57962e-05	-0.512919	0.436393
Copper metallothionein 1-1 OS=Saccharomyces cerevisiae (strain ATCC 204508 / S288c) OX=559292 GN=CUP1-1 PE=1 SV=1	MTCU1_YEAST	CUP1-1	0.000505965	0.000535509	0.000716161	0.000746289	0.000714678	0.000473049	0.000521791	0.00056088	0.000377682	0.000561525	0.0500703	0.366466		0.000643721	0.000498985	0.367437	0.435966
Nucleolar complex protein 2 OS=Saccharomyces cerevisiae (strain ATCC 204508 / S288c) OX=559292 GN=NOC2 PE=1 SV=2	NOC2_YEAST	NOC2	0.000346187	0.000306005	0.000291769	0.000266532	0.000384827	0.000236525	0.000298166	0.000219475	0.000302145	0.000204191	0.050559	0.366466		0.000319064	0.0002521	0.339847	0.435966
Pyridoxal phosphate homeostasis protein OS=Saccharomyces cerevisiae (strain ATCC 204508 / S288c) OX=559292 GN=YBL036C PE=1 SV=1	PLPHP_YEAST	YBL036C	0.000186408	0.000178503	0.000132622	0.000186572	0.000192413	0.000210244	0.000248472	0.000268247	0.00020143	0.000178667	0.0505733	0.366466		0.000175304	0.000221412	-0.336876	0.435966
Mannose-1-phosphate guanyltransferase OS=Saccharomyces cerevisiae (strain ATCC 204508 / S288c) OX=559292 GN=PSA1 PE=1 SV=2	MPG1_YEAST	PSA1	0.000745633	0.000994517	0.00076921	0.000959514	0.000824629	0.000919818	0.00109328	0.00114615	0.000956793	0.000944383	0.0532297	0.366989		0.000858701	0.00101208	-0.237101	0.435347
Cluster of Histone H2B.2 OS=Saccharomyces cerevisiae (strain ATCC 204508 / S288c) OX=559292 GN=HTB2 PE=1 SV=2 (H2B2_YEAST)	H2B2_YEAST	HTB2	0.000852152	0.00102002	0.000928357	0.000932861	0.000962067	0.00102494	0.000720569	0.00068281	0.000705006	0.000663621	0.0531024	0.366989		0.000939091	0.000759389	0.306426	0.435347
Cluster of 40S ribosomal protein S21-B OS=Saccharomyces cerevisiae (strain ATCC 204508 / S288c) OX=559292 GN=RPS21B PE=1 SV=1 (RS21B_YEAST)	RS21B_YEAST	RPS21B	0.000426076	0.000484508	0.000291769	0.000479757	0.000632216	0.000473049	0.000695721	0.000658424	0.000579112	0.000714669	0.0527766	0.366989		0.000462865	0.000624195	-0.431405	0.435347
Phosphoinositide phosphatase SAC1 OS=Saccharomyces cerevisiae (strain ATCC 204508 / S288c) OX=559292 GN=SAC1 PE=1 SV=1	SAC1_YEAST	SAC1	0.000346187	0.000408007	0.000503965	0.000346491	0.000412314	0.000709574	0.000521791	0.000438949	0.000503575	0.000484954	0.053283	0.366989		0.000403393	0.000531769	-0.398613	0.435347
Cell division control protein 12 OS=Saccharomyces cerevisiae (strain ATCC 204508 / S288c) OX=559292 GN=CDC12 PE=1 SV=1	CDC12_YEAST	CDC12	0.000266297	0.000306005	0.000291769	0.000293185	0.000247389	0.000341647	0.000298166	0.000365791	0.000478397	0.00033181	0.0534449	0.366989		0.000280929	0.000363162	-0.370408	0.435347
Nucleolar complex protein 14 OS=Saccharomyces cerevisiae (strain ATCC 204508 / S288c) OX=559292 GN=NOP14 PE=1 SV=1	NOP14_YEAST	NOP14	0.000159778	0.000229504	0.000159147	0.000213225	0.000164926	7.88416e-05	9.93888e-05	0.00012193	0.00020143	0.000127619	0.0519284	0.366989		0.000185316	0.000125842	0.558374	0.435347
COPII coat assembly protein SEC16 OS=Saccharomyces cerevisiae (strain ATCC 204508 / S288c) OX=559292 GN=SEC16 PE=1 SV=2	SEC16_YEAST	SEC16	0.000133149	0.000127502	5.3049e-05	0.000133266	5.49753e-05	0.000210244	7.45416e-05	0.000170703	0.000226609	0.000255239	0.0514387	0.366989		0.000100388	0.000187467	-0.901048	0.435347
Heat shock protein homolog SSE2 OS=Saccharomyces cerevisiae (strain ATCC 204508 / S288c) OX=559292 GN=SSE2 PE=1 SV=3	HSP79_YEAST	SSE2	0.00130486	0.000969017	0.00106098	0.000852901	0.000989555	0.000788416	0.00079511	0.000902285	0.000881257	0.00079124	0.0511443	0.366989		0.00103546	0.000831662	0.316206	0.435347
26S proteasome regulatory subunit RPN7 OS=Saccharomyces cerevisiae (strain ATCC 204508 / S288c) OX=559292 GN=RPN7 PE=1 SV=3	RPN7_YEAST	RPN7	0.000186408	0.000178503	0.000132622	0.000186572	0.000164926	0.000183964	0.000223625	0.000243861	0.00020143	0.000178667	0.0515801	0.366989		0.000169806	0.000206309	-0.280918	0.435347
Transaldolase NQM1 OS=Saccharomyces cerevisiae (strain ATCC 204508 / S288c) OX=559292 GN=NQM1 PE=1 SV=1	TAL2_YEAST	NQM1	0.000186408	0.000127502	0.000159147	5.33063e-05	0.000192413	5.2561e-05	7.45416e-05	0.00012193	7.55363e-05	5.10478e-05	0.0527875	0.366989		0.000143755	7.51234e-05	0.936282	0.435347
DNA-directed RNA polymerase II subunit RPB7 OS=Saccharomyces cerevisiae (strain ATCC 204508 / S288c) OX=559292 GN=RPB7 PE=1 SV=1	RPB7_YEAST	RPB7	0.000106519	7.65013e-05	7.95735e-05	7.99595e-05	8.24629e-05	7.88416e-05	4.96944e-05	7.31582e-05	5.03575e-05	7.65716e-05	0.0532824	0.366989		8.50032e-05	6.57247e-05	0.371083	0.435347
Translationally-controlled tumor protein homolog OS=Saccharomyces cerevisiae (strain ATCC 204508 / S288c) OX=559292 GN=TMA19 PE=1 SV=1	TCTP_YEAST	TMA19	0.000639114	0.000637511	0.000689637	0.000666329	0.000632216	0.000551891	0.00062118	0.000658424	0.00060429	0.000587049	0.0545981	0.371893		0.000652961	0.000604567	0.111095	0.429582
Outer spore wall assembly protein SHE10 OS=Saccharomyces cerevisiae (strain ATCC 204508 / S288c) OX=559292 GN=SHE10 PE=1 SV=1	SHE10_YEAST	SHE10	0.000239668	0.000153003	0.000265245	0.000213225	0.000192413	0.000157683	0.00017393	0.000170703	0.000176251	0.000127619	0.054675	0.371893		0.000212711	0.000161237	0.399707	0.429582
Protein CWH43 OS=Saccharomyces cerevisiae (strain ATCC 204508 / S288c) OX=559292 GN=CWH43 PE=1 SV=2	CWH43_YEAST	CWH43	7.98892e-05	5.10009e-05	7.95735e-05	5.33063e-05	8.24629e-05	5.2561e-05	4.96944e-05	4.87722e-05	5.03575e-05	5.10478e-05	0.0550367	0.372596		6.92466e-05	5.04866e-05	0.455843	0.428762
Transcription initiation factor TFIID subunit 14 OS=Saccharomyces cerevisiae (strain ATCC 204508 / S288c) OX=559292 GN=TAF14 PE=1 SV=1	TAF14_YEAST	TAF14	0.000159778	0.000153003	0.000212196	0.000213225	0.000164926	0.000210244	0.000198778	0.000243861	0.000226609	0.000204191	0.0553132	0.372718		0.000180626	0.000216736	-0.262939	0.42862
Histidinol-phosphatase OS=Saccharomyces cerevisiae (strain ATCC 204508 / S288c) OX=559292 GN=HIS2 PE=1 SV=2	HIS9_YEAST	HIS2	0.000106519	5.10009e-05	7.95735e-05	7.99595e-05	8.24629e-05	7.88416e-05	4.96944e-05	4.87722e-05	5.03575e-05	5.10478e-05	0.0560143	0.375686		7.99031e-05	5.57427e-05	0.51947	0.425174
Mitochondrial glycine transporter YMC1 OS=Saccharomyces cerevisiae (strain ATCC 204508 / S288c) OX=559292 GN=YMC1 PE=1 SV=2	YMC1_YEAST	YMC1	0.000133149	0.000127502	7.95735e-05	0.000133266	0.000192413	5.2561e-05	7.45416e-05	9.75443e-05	0.000100715	0.000102096	0.056509	0.37725		0.000133181	8.54915e-05	0.639532	0.423371
Uncharacterized protein YCR016W OS=Saccharomyces cerevisiae (strain ATCC 204508 / S288c) OX=559292 GN=YCR016W PE=1 SV=2	YCQ6_YEAST	YCR016W	0.000106519	7.65013e-05	0.000106098	0.000133266	0.000109951	0.000105122	9.93888e-05	4.87722e-05	5.03575e-05	5.10478e-05	0.0568866	0.37802		0.000106467	7.09377e-05	0.585782	0.422485
Carboxypeptidase Y inhibitor OS=Saccharomyces cerevisiae (strain ATCC 204508 / S288c) OX=559292 GN=TFS1 PE=1 SV=2	CPYI_YEAST	TFS1	0.000106519	7.65013e-05	0.000132622	0.000133266	5.49753e-05	5.2561e-05	4.96944e-05	7.31582e-05	5.03575e-05	7.65716e-05	0.0577693	0.382125		0.000100777	6.04686e-05	0.736906	0.417794
60S ribosomal protein L42-A OS=Saccharomyces cerevisiae (strain ATCC 204508 / S288c) OX=559292 GN=RPL42A PE=1 SV=1	RL44A_YEAST	RPL42A	0.000133149	0.000127502	0.000159147	0.000106613	0.000164926	0.000131403	0.000124236	9.75443e-05	0.000100715	7.65716e-05	0.0581899	0.38315		0.000138267	0.000106094	0.382118	0.416631
Ribosome-interacting GTPase 1 OS=Saccharomyces cerevisiae (strain ATCC 204508 / S288c) OX=559292 GN=RBG1 PE=1 SV=1	RBG1_YEAST	RBG1	0.000133149	0.000102002	7.95735e-05	7.99595e-05	0.000109951	0.000105122	0.00017393	0.000195089	0.000125894	0.000127619	0.058716	0.384857		0.000100927	0.000145531	-0.528016	0.414701
Trehalose synthase complex regulatory subunit TSL1 OS=Saccharomyces cerevisiae (strain ATCC 204508 / S288c) OX=559292 GN=TSL1 PE=1 SV=1	TSL1_YEAST	TSL1	0.00114508	0.000739513	0.000875308	0.000906208	0.000659703	0.000657013	0.000646027	0.000634038	0.000705006	0.000612573	0.0604264	0.3925		0.000865162	0.000650931	0.410465	0.406161
Succinate--CoA ligase [ADP-forming] subunit beta, mitochondrial OS=Saccharomyces cerevisiae (strain ATCC 204508 / S288c) OX=559292 GN=LSC2 PE=1 SV=1	SUCB_YEAST	LSC2	0.000292927	0.000280505	0.000318294	0.000399797	0.000384827	0.000341647	0.000223625	0.000292633	0.00020143	0.000229715	0.0603037	0.3925		0.00033527	0.00025781	0.379016	0.406161
RNA polymerase-associated protein LEO1 OS=Saccharomyces cerevisiae (strain ATCC 204508 / S288c) OX=559292 GN=LEO1 PE=1 SV=1	LEO1_YEAST	LEO1	7.98892e-05	5.10009e-05	5.3049e-05	0.000106613	8.24629e-05	0.000105122	9.93888e-05	0.000170703	7.55363e-05	0.000153143	0.0624947	0.404114		7.46029e-05	0.000120779	-0.695061	0.393496
Leucine--tRNA ligase, cytoplasmic OS=Saccharomyces cerevisiae (strain ATCC 204508 / S288c) OX=559292 GN=CDC60 PE=1 SV=1	SYLC_YEAST	CDC60	0.00221027	0.00211654	0.00246678	0.00229217	0.0020066	0.00199732	0.00208716	0.00180457	0.00206466	0.00209296	0.0631224	0.404787		0.00221847	0.00200933	0.142848	0.392773
U3 small nucleolar RNA-associated protein 22 OS=Saccharomyces cerevisiae (strain ATCC 204508 / S288c) OX=559292 GN=UTP22 PE=1 SV=1	UTP22_YEAST	UTP22	0.000319557	0.000306005	0.000318294	0.000399797	0.000219901	0.000446769	0.000347861	0.000390177	0.000478397	0.00033181	0.063441	0.404787		0.000312711	0.000399003	-0.351569	0.392773
Hsp90 co-chaperone Cdc37 OS=Saccharomyces cerevisiae (strain ATCC 204508 / S288c) OX=559292 GN=CDC37 PE=1 SV=2	CDC37_YEAST	CDC37	0.000239668	0.000204004	0.000132622	0.000213225	0.000164926	0.000262805	0.000248472	0.000219475	0.00020143	0.000280763	0.0632184	0.404787		0.000190889	0.000242589	-0.34578	0.392773
Valine--tRNA ligase, mitochondrial OS=Saccharomyces cerevisiae (strain ATCC 204508 / S288c) OX=559292 GN=VAS1 PE=1 SV=2	SYV_YEAST	VAS1	0.000905411	0.00104552	0.000954882	0.00106613	0.00112699	0.00157683	0.00111812	0.00109737	0.00115822	0.00125067	0.0662643	0.417606		0.00101979	0.00124024	-0.282358	0.379234
DNA-directed RNA polymerase II subunit RPB1 OS=Saccharomyces cerevisiae (strain ATCC 204508 / S288c) OX=559292 GN=RPO21 PE=1 SV=2	RPB1_YEAST	RPO21	0.000798892	0.000739513	0.000610063	0.000852901	0.000769654	0.000762135	0.000646027	0.000634038	0.000528754	0.000612573	0.0663188	0.417606		0.000754205	0.000636705	0.24433	0.379234
Keratin, type II cytoskeletal 2 epidermal OS=Homo sapiens GN=KRT2 PE=1 SV=2	K22E_HUMAN	KRT2	0.0012516	0.00160653	0.000689637	0.00135931	0.00101704	0.000683293	0.00109328	0.000658424	0.000805721	0.000714669	0.065836	0.417606		0.00118482	0.000791077	0.582783	0.379234
Cluster of sp|P00330|ADH1_YEAST Alcohol dehydrogenase 1 OS=Saccharomyces cerevisiae (strain... (ADH1_YEAST)	ADH1_YEAST		0.0106519	0.0112712	0.00938967	0.0113809	0.0115723	0.0113269	0.00961586	0.00892531	0.00830899	0.0091886	0.0671751	0.419336		0.0108532	0.00947313	0.196206	0.377438
UV excision repair protein RAD23 OS=Saccharomyces cerevisiae (strain ATCC 204508 / S288c) OX=559292 GN=RAD23 PE=1 SV=1	RAD23_YEAST	RAD23	0.000159778	0.000178503	0.00023872	0.000213225	0.000137438	0.000236525	0.000223625	0.000268247	0.000226609	0.000204191	0.0669285	0.419336		0.000185533	0.000231839	-0.321448	0.377438
V-type proton ATPase subunit a, vacuolar isoform OS=Saccharomyces cerevisiae (strain ATCC 204508 / S288c) OX=559292 GN=VPH1 PE=1 SV=3	VPH1_YEAST	VPH1	0.000372816	0.000306005	0.000371343	0.000373144	0.000384827	0.00049933	0.000422402	0.000341405	0.000428039	0.000433906	0.0679094	0.422092		0.000361627	0.000425016	-0.233016	0.374593
Isocitrate dehydrogenase [NAD] subunit 1, mitochondrial OS=Saccharomyces cerevisiae (strain ATCC 204508 / S288c) OX=559292 GN=IDH1 PE=1 SV=2	IDH1_YEAST	IDH1	0.000479335	0.000306005	0.000450916	0.000479757	0.000494777	0.000315366	0.000347861	0.000317019	0.000352503	0.000433906	0.0683216	0.422832		0.000442158	0.000353331	0.323543	0.373832
Cluster of Elongation factor 3A OS=Saccharomyces cerevisiae (strain ATCC 204508 / S288c) OX=559292 GN=YEF3 PE=1 SV=4 (EF3A_YEAST)	EF3A_YEAST	YEF3	0.0113176	0.0112712	0.0102915	0.0101015	0.0112699	0.010591	0.0122745	0.012632	0.0122872	0.0113581	0.0701812	0.423436		0.0108504	0.0118286	-0.124534	0.373212
Heat shock protein STI1 OS=Saccharomyces cerevisiae (strain ATCC 204508 / S288c) OX=559292 GN=STI1 PE=1 SV=1	STI1_YEAST	STI1	0.00194397	0.00191253	0.0014058	0.00213225	0.00228147	0.00191848	0.0013169	0.00141439	0.00135965	0.00168458	0.0694166	0.423436		0.00193521	0.0015388	0.330681	0.373212
Regulatory protein SIR4 OS=Saccharomyces cerevisiae (strain ATCC 204508 / S288c) OX=559292 GN=SIR4 PE=1 SV=1	SIR4_YEAST	SIR4	5.32595e-05	7.65013e-05	0.000106098	7.99595e-05	0.000137438	5.2561e-05	4.96944e-05	4.87722e-05	7.55363e-05	5.10478e-05	0.0697505	0.423436		9.06513e-05	5.55223e-05	0.707259	0.373212
Uncharacterized protein MRP8 OS=Saccharomyces cerevisiae (strain ATCC 204508 / S288c) OX=559292 GN=MRP8 PE=1 SV=1	MRP8_YEAST	MRP8	0.000639114	0.000484508	0.000636588	0.000719635	0.000604728	0.000446769	0.000496944	0.00056088	0.000503575	0.000587049	0.0693177	0.423436		0.000616915	0.000519043	0.249216	0.373212
Serine hydroxymethyltransferase, mitochondrial OS=Saccharomyces cerevisiae (strain ATCC 204508 / S288c) OX=559292 GN=SHM1 PE=1 SV=2	GLYM_YEAST	SHM1	0.000532595	0.000510009	0.000344818	0.00050641	0.00057724	0.00049933	0.000323013	0.000390177	0.000352503	0.000382858	0.0698926	0.423436		0.000494214	0.000389576	0.343231	0.373212
Vacuolar protein sorting/targeting protein VPS10 OS=Saccharomyces cerevisiae (strain ATCC 204508 / S288c) OX=559292 GN=PEP1 PE=1 SV=1	VPS10_YEAST	PEP1	0.000186408	0.000204004	0.000159147	0.000266532	0.000219901	0.000210244	0.000149083	0.000170703	7.55363e-05	0.000127619	0.0695602	0.423436		0.000207198	0.000146637	0.498762	0.373212
Pentafunctional AROM polypeptide OS=Saccharomyces cerevisiae (strain ATCC 204508 / S288c) OX=559292 GN=ARO1 PE=1 SV=1	ARO1_YEAST	ARO1	0.00157115	0.00158103	0.00122013	0.00186572	0.00156679	0.00144543	0.00111812	0.00126808	0.00125894	0.00142934	0.0706133	0.424268		0.00156097	0.00130398	0.259516	0.372359
40S ribosomal protein S8-A OS=Saccharomyces cerevisiae (strain ATCC 204508 / S288c) OX=559292 GN=RPS8A PE=1 SV=1	RS8A_YEAST	RPS8A	0.00202386	0.00229504	0.00244025	0.00231883	0.0026663	0.00268061	0.00258411	0.00241422	0.00269413	0.00260344	0.0796431	0.424529		0.00234886	0.0025953	-0.143944	0.372092
Alanine--tRNA ligase, mitochondrial OS=Saccharomyces cerevisiae (strain ATCC 204508 / S288c) OX=559292 GN=ALA1 PE=1 SV=3	SYA_YEAST	ALA1	0.00183745	0.00188703	0.00172409	0.00213225	0.00197911	0.00220756	0.00216171	0.0019265	0.00198912	0.00216953	0.0794349	0.424529		0.00191199	0.00209088	-0.12904	0.372092
60S ribosomal protein L1-A OS=Saccharomyces cerevisiae (strain ATCC 204508 / S288c) OX=559292 GN=RPL1A PE=1 SV=1	RL1A_YEAST	RPL1A	0.000905411	0.00132602	0.00164452	0.00135931	0.00170423	0.00360043	0.00238533	0.0019265	0.00176251	0.001608	0.0727448	0.424529		0.0013879	0.00225656	-0.701219	0.372092
40S ribosomal protein S19-A OS=Saccharomyces cerevisiae (strain ATCC 204508 / S288c) OX=559292 GN=RPS19A PE=1 SV=2	RS19A_YEAST	RPS19A	0.00165104	0.00181053	0.00159147	0.00178576	0.00131941	0.00204988	0.00183869	0.00185334	0.00188841	0.00165905	0.0731728	0.424529		0.00163164	0.00185787	-0.187328	0.372092
Lysine--tRNA ligase, cytoplasmic OS=Saccharomyces cerevisiae (strain ATCC 204508 / S288c) OX=559292 GN=KRS1 PE=1 SV=2	SYKC_YEAST	KRS1	0.00186408	0.00155553	0.00164452	0.0016525	0.00167675	0.00178708	0.00193808	0.00182896	0.00181287	0.00168458	0.0790002	0.424529		0.00167867	0.00181031	-0.108916	0.372092
L-2-aminoadipate reductase OS=Saccharomyces cerevisiae (strain ATCC 204508 / S288c) OX=559292 GN=LYS2 PE=1 SV=2	LYS2_YEAST	LYS2	0.000372816	0.000510009	0.000318294	0.000399797	0.000302364	0.000446769	0.000472097	0.000463336	0.000428039	0.000536001	0.0759442	0.424529		0.000380656	0.000469248	-0.301863	0.372092
Sphingolipid long chain base-responsive protein LSP1 OS=Saccharomyces cerevisiae (strain ATCC 204508 / S288c) OX=559292 GN=LSP1 PE=1 SV=1	LSP1_YEAST	LSP1	0.00141138	0.00114752	0.00124665	0.00119939	0.00126443	0.000840977	0.00109328	0.00117053	0.00115822	0.00119962	0.0797833	0.424529		0.00125387	0.00109253	0.198725	0.372092
Midasin OS=Saccharomyces cerevisiae (strain ATCC 204508 / S288c) OX=559292 GN=MDN1 PE=1 SV=1	MDN1_YEAST	MDN1	0.000372816	0.000433508	0.000291769	0.00050641	0.000384827	0.000341647	0.000273319	0.000292633	0.000327324	0.00033181	0.0746424	0.424529		0.000397866	0.000313347	0.344523	0.372092
Asparagine synthetase [glutamine-hydrolyzing] 1 OS=Saccharomyces cerevisiae (strain ATCC 204508 / S288c) OX=559292 GN=ASN1 PE=1 SV=2	ASNS1_YEAST	ASN1	0.00114508	0.000969017	0.000954882	0.00133266	0.00109951	0.00099866	0.00096904	0.000853513	0.000830899	0.00102096	0.0782309	0.424529		0.00110023	0.000934613	0.235361	0.372092
Cluster of 40S ribosomal protein S26-A OS=Saccharomyces cerevisiae (strain ATCC 204508 / S288c) OX=559292 GN=RPS26A PE=1 SV=1 (RS26A_YEAST)	RS26A_YEAST	RPS26A	0.000213038	0.000204004	0.000265245	0.000239878	0.000247389	0.000367927	0.000323013	0.000243861	0.000226609	0.000357334	0.0733755	0.424529		0.000233911	0.000303749	-0.376921	0.372092
Arginine biosynthesis bifunctional protein ArgJ, mitochondrial OS=Saccharomyces cerevisiae (strain ATCC 204508 / S288c) OX=559292 GN=ARG7 PE=1 SV=1	ARGJ_YEAST	ARG7	0.000372816	0.000280505	0.000344818	0.000266532	0.000357339	0.000289086	0.000298166	0.000268247	0.000226609	0.000280763	0.0778483	0.424529		0.000324402	0.000272574	0.251135	0.372092
Hit family protein 1 OS=Saccharomyces cerevisiae (strain ATCC 204508 / S288c) OX=559292 GN=HNT1 PE=1 SV=2	HNT1_YEAST	HNT1	0.000665744	0.000459008	0.000610063	0.000559716	0.000439802	0.000236525	0.000372708	0.000536494	0.000453218	0.00045943	0.0785205	0.424529		0.000546867	0.000411675	0.409684	0.372092
Phenylalanine--tRNA ligase alpha subunit OS=Saccharomyces cerevisiae (strain ATCC 204508 / S288c) OX=559292 GN=FRS2 PE=1 SV=3	SYFA_YEAST	FRS2	0.000319557	0.000280505	0.000265245	0.000399797	0.000412314	0.00049933	0.000323013	0.000414563	0.00040286	0.000510478	0.0734134	0.424529		0.000335484	0.000430049	-0.358258	0.372092
Mitochondrial outer membrane protein OM45 OS=Saccharomyces cerevisiae (strain ATCC 204508 / S288c) OX=559292 GN=OM45 PE=1 SV=2	OM45_YEAST	OM45	0.000426076	0.000331506	0.000318294	0.000266532	0.000329852	0.000210244	0.000323013	0.000243861	0.000251788	0.000306287	0.0779429	0.424529		0.000334452	0.000267039	0.32475	0.372092
Uncharacterized protein YNL208W OS=Saccharomyces cerevisiae (strain ATCC 204508 / S288c) OX=559292 GN=YNL208W PE=1 SV=2	YNU8_YEAST	YNL208W	0.000452706	0.000408007	0.000795735	0.000426451	0.000412314	0.000367927	0.000347861	4.87722e-05	0.00040286	0.000306287	0.0712937	0.424529		0.000499043	0.000294741	0.759713	0.372092
Nucleolar GTP-binding protein 1 OS=Saccharomyces cerevisiae (strain ATCC 204508 / S288c) OX=559292 GN=NOG1 PE=1 SV=1	NOG1_YEAST	NOG1	0.000239668	0.000280505	0.000265245	0.000373144	0.000274876	0.000367927	0.000323013	0.000292633	0.000352503	0.000382858	0.0785832	0.424529		0.000286688	0.000343787	-0.262035	0.372092
U3 small nucleolar RNA-associated protein 12 OS=Saccharomyces cerevisiae (strain ATCC 204508 / S288c) OX=559292 GN=DIP2 PE=1 SV=1	UTP12_YEAST	DIP2	7.98892e-05	5.10009e-05	5.3049e-05	7.99595e-05	5.49753e-05	5.2561e-05	7.45416e-05	0.00012193	0.000125894	0.000127619	0.0771671	0.424529		6.37748e-05	0.000100509	-0.656271	0.372092
Acyl-CoA desaturase 1 OS=Saccharomyces cerevisiae (strain ATCC 204508 / S288c) OX=559292 GN=OLE1 PE=1 SV=2	ACO1_YEAST	OLE1	0.000186408	0.000153003	0.000185671	0.000186572	0.000109951	0.000341647	0.000248472	0.000219475	0.000176251	0.000484954	0.0759875	0.424529		0.000164321	0.00029416	-0.840083	0.372092
Epsin-5 OS=Saccharomyces cerevisiae (strain ATCC 204508 / S288c) OX=559292 GN=ENT5 PE=1 SV=1	ENT5_YEAST	ENT5	7.98892e-05	5.10009e-05	5.3049e-05	7.99595e-05	0.000137438	0.000131403	0.00017393	0.000146316	7.55363e-05	0.000280763	0.074821	0.424529		8.02673e-05	0.00016159	-1.00945	0.372092
Nucleolar pre-ribosomal-associated protein 2 OS=Saccharomyces cerevisiae (strain ATCC 204508 / S288c) OX=559292 GN=URB2 PE=1 SV=1	URB2_YEAST	URB2	5.32595e-05	0.000102002	7.95735e-05	7.99595e-05	0.000109951	5.2561e-05	4.96944e-05	4.87722e-05	7.55363e-05	7.65716e-05	0.0790782	0.424529		8.4949e-05	6.06271e-05	0.486633	0.372092
Homocitrate dehydratase, mitochondrial OS=Saccharomyces cerevisiae (strain ATCC 204508 / S288c) OX=559292 GN=ACO2 PE=1 SV=1	ACON2_YEAST	ACO2	0.000159778	0.000153003	0.000212196	0.000133266	0.000192413	0.000131403	0.00017393	9.75443e-05	0.000125894	0.000127619	0.072628	0.424529		0.000170131	0.000131278	0.374022	0.372092
Hydroxyacylglutathione hydrolase, cytoplasmic isozyme OS=Saccharomyces cerevisiae (strain ATCC 204508 / S288c) OX=559292 GN=GLO2 PE=1 SV=1	GLO2_YEAST	GLO2	0.000266297	0.000280505	0.000291769	0.000213225	0.000164926	0.000183964	0.000198778	0.000219475	0.000176251	0.000153143	0.0754497	0.424529		0.000243345	0.000186322	0.385202	0.372092
Cluster of Orotate phosphoribosyltransferase 1 OS=Saccharomyces cerevisiae (strain ATCC 204508 / S288c) OX=559292 GN=URA5 PE=1 SV=2 (PYRE_YEAST)	PYRE_YEAST	URA5	0.000292927	0.000229504	0.000318294	0.000319838	0.000329852	0.000289086	0.000273319	0.000219475	0.00020143	0.000255239	0.0739922	0.424529		0.000298083	0.00024771	0.267063	0.372092
Eukaryotic translation initiation factor eIF-1 OS=Saccharomyces cerevisiae (strain ATCC 204508 / S288c) OX=559292 GN=SUI1 PE=1 SV=1	SUI1_YEAST	SUI1	0.000186408	0.000204004	0.000212196	0.000239878	0.000219901	0.000210244	0.000298166	0.000243861	0.000276966	0.000229715	0.0721548	0.424529		0.000212477	0.000251791	-0.244914	0.372092
Actin cytoskeleton-regulatory complex protein SLA1 OS=Saccharomyces cerevisiae (strain ATCC 204508 / S288c) OX=559292 GN=SLA1 PE=1 SV=1	SLA1_YEAST	SLA1	0.000133149	0.000153003	0.000185671	0.000159919	8.24629e-05	0.000210244	0.000198778	0.000146316	0.000176251	0.000204191	0.0711933	0.424529		0.000142841	0.000187156	-0.389833	0.372092
V-type proton ATPase subunit D OS=Saccharomyces cerevisiae (strain ATCC 204508 / S288c) OX=559292 GN=VMA8 PE=1 SV=1	VATD_YEAST	VMA8	0.000106519	7.65013e-05	5.3049e-05	7.99595e-05	0.000109951	0.000131403	9.93888e-05	0.00012193	0.000100715	0.000102096	0.0762086	0.424529		8.51959e-05	0.000111106	-0.383088	0.372092
40S ribosomal protein S29-A OS=Saccharomyces cerevisiae (strain ATCC 204508 / S288c) OX=559292 GN=RPS29A PE=1 SV=3	RS29A_YEAST	RPS29A	0.000186408	0.000204004	0.00023872	0.000186572	0.000247389	0.000341647	0.000347861	0.000243861	0.000226609	0.000229715	0.0772574	0.424529		0.000212619	0.000277938	-0.386497	0.372092
Uncharacterized SVF1-like protein YLR225C OS=Saccharomyces cerevisiae (strain ATCC 204508 / S288c) OX=559292 GN=YLR225C PE=1 SV=1	YL225_YEAST	YLR225C	7.98892e-05	7.65013e-05	0.000106098	0.000106613	5.49753e-05	5.2561e-05	4.96944e-05	4.87722e-05	7.55363e-05	7.65716e-05	0.0773259	0.424529		8.48153e-05	6.06271e-05	0.484361	0.372092
Delta(7)-sterol 5(6)-desaturase OS=Saccharomyces cerevisiae (strain ATCC 204508 / S288c) OX=559292 GN=ERG3 PE=1 SV=1	ERG3_YEAST	ERG3	5.32595e-05	5.10009e-05	5.3049e-05	0.000106613	5.49753e-05	0.000236525	0.000149083	9.75443e-05	5.03575e-05	0.000153143	0.0764522	0.424529		6.37795e-05	0.000137331	-1.10649	0.372092
Cell division control protein 11 OS=Saccharomyces cerevisiae (strain ATCC 204508 / S288c) OX=559292 GN=CDC11 PE=1 SV=1	CDC11_YEAST	CDC11	7.98892e-05	7.65013e-05	0.000106098	7.99595e-05	8.24629e-05	0.000210244	0.000149083	0.00012193	7.55363e-05	0.000127619	0.0758494	0.424529		8.49822e-05	0.000136883	-0.687708	0.372092
Uncharacterized protein YNR034W-A OS=Saccharomyces cerevisiae (strain ATCC 204508 / S288c) OX=559292 GN=YNR034W-A PE=1 SV=1	YN034_YEAST	YNR034W-A	0.000106519	5.10009e-05	0.000106098	5.33063e-05	8.24629e-05	5.2561e-05	4.96944e-05	4.87722e-05	5.03575e-05	5.10478e-05	0.0724756	0.424529		7.98774e-05	5.04866e-05	0.661888	0.372092
Cluster of 60S ribosomal protein L26-B OS=Saccharomyces cerevisiae (strain ATCC 204508 / S288c) OX=559292 GN=RPL26B PE=1 SV=2 (RL26B_YEAST)	RL26B_YEAST	RPL26B	0.0009853	0.00104552	0.000928357	0.00103947	0.00101704	0.00118262	0.00106843	0.0010486	0.00110787	0.000995431	0.0801048	0.424673		0.00100314	0.00108059	-0.107299	0.371945
Dynamin-related protein DNM1 OS=Saccharomyces cerevisiae (strain ATCC 204508 / S288c) OX=559292 GN=DNM1 PE=1 SV=1	DNM1_YEAST	DNM1	0.000106519	0.000102002	7.95735e-05	7.99595e-05	0.000109951	0.000236525	0.000124236	9.75443e-05	0.000176251	0.000127619	0.0806762	0.426136		9.56008e-05	0.000152435	-0.6731	0.370452
Tryptophan--tRNA ligase, cytoplasmic OS=Saccharomyces cerevisiae (strain ATCC 204508 / S288c) OX=559292 GN=WRS1 PE=1 SV=1	SYWC_YEAST	WRS1	0.000213038	0.000306005	0.000291769	0.000186572	0.000302364	0.000341647	0.000248472	0.000341405	0.000352503	0.00033181	0.0813934	0.426797		0.00025995	0.000323167	-0.314049	0.369778
Oligoribonuclease, mitochondrial OS=Saccharomyces cerevisiae (strain ATCC 204508 / S288c) OX=559292 GN=REX2 PE=1 SV=1	ORN_YEAST	REX2	5.32595e-05	0.000102002	0.000106098	0.000106613	5.49753e-05	5.2561e-05	4.96944e-05	4.87722e-05	5.03575e-05	7.65716e-05	0.0811722	0.426797		8.45894e-05	5.55913e-05	0.605617	0.369778
5-methyltetrahydropteroyltriglutamate--homocysteine methyltransferase OS=Saccharomyces cerevisiae (strain ATCC 204508 / S288c) OX=559292 GN=MET6 PE=1 SV=4	METE_YEAST	MET6	0.00734981	0.00734413	0.00633935	0.00724966	0.0086586	0.00544007	0.00638573	0.0066574	0.0068738	0.00704459	0.0893809	0.427192		0.00738831	0.00648032	0.18918	0.369377
40S ribosomal protein S2 OS=Saccharomyces cerevisiae (strain ATCC 204508 / S288c) OX=559292 GN=RPS2 PE=1 SV=3	RS2_YEAST	RPS2	0.00418087	0.0058396	0.00419087	0.00394467	0.00450797	0.00336391	0.00698206	0.00768162	0.0073522	0.00602364	0.0903491	0.427192		0.0045328	0.00628068	-0.47052	0.369377
40S ribosomal protein S12 OS=Saccharomyces cerevisiae (strain ATCC 204508 / S288c) OX=559292 GN=RPS12 PE=1 SV=1	RS12_YEAST	RPS12	0.00218364	0.00249904	0.00212196	0.00207895	0.00219901	0.002155	0.00260895	0.00380423	0.00282002	0.00275658	0.0851807	0.427192		0.00221652	0.00282896	-0.351974	0.369377
Polyadenylate-binding protein, cytoplasmic and nuclear OS=Saccharomyces cerevisiae (strain ATCC 204508 / S288c) OX=559292 GN=PAB1 PE=1 SV=4	PABP_YEAST	PAB1	0.00159778	0.00173403	0.00169757	0.00215891	0.00195162	0.00233897	0.00191323	0.00185334	0.00211502	0.0023482	0.0832901	0.427192		0.00182798	0.00211375	-0.209554	0.369377
Keratin, type II cytoskeletal 1 OS=Homo sapiens GN=KRT1 PE=1 SV=6	K2C1_HUMAN	KRT1	0.00207712	0.00267755	0.00156495	0.00242544	0.00208906	0.00144543	0.00236048	0.00126808	0.00163662	0.00150591	0.0847888	0.427192		0.00216682	0.0016433	0.398982	0.369377
Aspartate--tRNA ligase, cytoplasmic OS=Saccharomyces cerevisiae (strain ATCC 204508 / S288c) OX=559292 GN=DPS1 PE=1 SV=3	SYDC_YEAST	DPS1	0.00162441	0.00150453	0.00185671	0.00183907	0.00186916	0.00165567	0.00144114	0.00163387	0.00161144	0.00148038	0.0845137	0.427192		0.00173878	0.0015645	0.15237	0.369377
Cluster of Homocitrate synthase, mitochondrial OS=Saccharomyces cerevisiae (strain ATCC 204508 / S288c) OX=559292 GN=LYS21 PE=1 SV=1 (HOSM_YEAST)	HOSM_YEAST	LYS21	0.00130486	0.00112202	0.00135275	0.00109278	0.00115448	0.00126146	0.00141629	0.00126808	0.00143519	0.00127619	0.09021	0.427192		0.00120538	0.00133144	-0.143506	0.369377
Cluster of 60S ribosomal protein L14-A OS=Saccharomyces cerevisiae (strain ATCC 204508 / S288c) OX=559292 GN=RPL14A PE=1 SV=1 (RL14A_YEAST)	RL14A_YEAST	RPL14A	0.00101193	0.00109652	0.00106098	0.00119939	0.00126443	0.00152427	0.00114297	0.00126808	0.00120858	0.00127619	0.0867693	0.427192		0.00112665	0.00128402	-0.188626	0.369377
Phosphoserine aminotransferase OS=Saccharomyces cerevisiae (strain ATCC 204508 / S288c) OX=559292 GN=SER1 PE=1 SV=1	SERC_YEAST	SER1	0.00122497	0.00104552	0.000954882	0.000986167	0.00134689	0.000762135	0.000894499	0.000951057	0.00100715	0.00104648	0.0870019	0.427192		0.00111169	0.000932264	0.253938	0.369377
NADP-dependent 3-hydroxy acid dehydrogenase OS=Saccharomyces cerevisiae (strain ATCC 204508 / S288c) OX=559292 GN=YMR226C PE=1 SV=1	YM71_YEAST	YMR226C	0.00122497	0.000918016	0.00137927	0.000799595	0.00107202	0.00102494	0.00079511	0.000804741	0.000856078	0.000714669	0.085305	0.427192		0.00107877	0.000839108	0.362465	0.369377
Histidine--tRNA ligase, mitochondrial OS=Saccharomyces cerevisiae (strain ATCC 204508 / S288c) OX=559292 GN=HTS1 PE=1 SV=2	SYH_YEAST	HTS1	0.000878781	0.000892516	0.00100793	0.000826248	0.000962067	0.000946099	0.00062118	0.000829127	0.000780542	0.000765716	0.0839132	0.427192		0.000913509	0.000788533	0.212248	0.369377
Citrate synthase, mitochondrial OS=Saccharomyces cerevisiae (strain ATCC 204508 / S288c) OX=559292 GN=CIT1 PE=1 SV=2	CISY1_YEAST	CIT1	0.000665744	0.000637511	0.000503965	0.00058637	0.000604728	0.000657013	0.000372708	0.000438949	0.000503575	0.000484954	0.0914333	0.427192		0.000599664	0.00049144	0.287138	0.369377
Mannose-6-phosphate isomerase OS=Saccharomyces cerevisiae (strain ATCC 204508 / S288c) OX=559292 GN=PMI40 PE=1 SV=4	MPI_YEAST	PMI40	0.000559225	0.000459008	0.000503965	0.000453104	0.00057724	0.000867257	0.000546638	0.000536494	0.00060429	0.000689145	0.0869184	0.427192		0.000510508	0.000648765	-0.345761	0.369377
Malate dehydrogenase, mitochondrial OS=Saccharomyces cerevisiae (strain ATCC 204508 / S288c) OX=559292 GN=MDH1 PE=1 SV=2	MDHM_YEAST	MDH1	0.000585854	0.000535509	0.000503965	0.000533063	0.000632216	0.000473049	0.000521791	0.000463336	0.000478397	0.000561525	0.0821502	0.427192		0.000558122	0.00049962	0.159749	0.369377
Phosphoribosylaminoimidazole carboxylase OS=Saccharomyces cerevisiae (strain ATCC 204508 / S288c) OX=559292 GN=ADE2 PE=1 SV=1	PUR6_YEAST	ADE2	0.000426076	0.000433508	0.000450916	0.000399797	0.000412314	0.000341647	0.000397555	0.000365791	0.00040286	0.000433906	0.0918374	0.427192		0.000424522	0.000388352	0.128476	0.369377
40S ribosomal protein S7-B OS=Saccharomyces cerevisiae (strain ATCC 204508 / S288c) OX=559292 GN=RPS7B PE=1 SV=1	RS7B_YEAST	RPS7B	0.000798892	0.000816014	0.000875308	0.000719635	0.000714678	0.000893538	0.00079511	0.000877899	0.000931614	0.000816764	0.0844968	0.427192		0.000784906	0.000862985	-0.136816	0.369377
Myosin-2 OS=Saccharomyces cerevisiae (strain ATCC 204508 / S288c) OX=559292 GN=MYO2 PE=1 SV=1	MYO2_YEAST	MYO2	0.000292927	0.000255004	0.000318294	0.000266532	0.000384827	0.000289086	0.000198778	0.000219475	0.000302145	0.000178667	0.0868897	0.427192		0.000303517	0.00023763	0.353059	0.369377
Mitochondrial GTP/GDP carrier protein 1 OS=Saccharomyces cerevisiae (strain ATCC 204508 / S288c) OX=559292 GN=GGC1 PE=1 SV=1	GGC1_YEAST	GGC1	0.000292927	0.000357006	0.000318294	0.000346491	0.000439802	0.000289086	0.000273319	0.000292633	0.000226609	0.000357334	0.0895934	0.427192		0.000350904	0.000287796	0.286029	0.369377
SRP-independent targeting protein 3 OS=Saccharomyces cerevisiae (strain ATCC 204508 / S288c) OX=559292 GN=PHO88 PE=1 SV=1	PHO88_YEAST	PHO88	0.000239668	0.000178503	0.000185671	0.000266532	0.000219901	0.000236525	0.000248472	0.000292633	0.000226609	0.000306287	0.0897774	0.427192		0.000218055	0.000262105	-0.265453	0.369377
Aspartokinase OS=Saccharomyces cerevisiae (strain ATCC 204508 / S288c) OX=559292 GN=HOM3 PE=1 SV=2	AK_YEAST	HOM3	0.000372816	0.000280505	0.000318294	0.00050641	0.000384827	0.000183964	0.000323013	0.000292633	0.000327324	0.000280763	0.0900946	0.427192		0.00037257	0.000281539	0.404177	0.369377
Putative carboxymethylenebutenolidase OS=Saccharomyces cerevisiae (strain ATCC 204508 / S288c) OX=559292 GN=YDL086W PE=1 SV=1	DLHH_YEAST	YDL086W	0.000346187	0.000357006	0.000291769	0.000213225	0.000219901	0.000183964	0.000223625	0.000195089	0.000226609	0.000255239	0.0868594	0.427192		0.000285618	0.000216905	0.397023	0.369377
Uncharacterized protein YML079W OS=Saccharomyces cerevisiae (strain ATCC 204508 / S288c) OX=559292 GN=YML079W PE=1 SV=1	YMH9_YEAST	YML079W	0.000319557	0.000229504	0.000291769	0.000266532	0.000219901	0.000157683	0.000298166	0.000219475	0.000176251	0.000153143	0.0894258	0.427192		0.000265453	0.000200944	0.401663	0.369377
Reduced viability upon starvation protein 167 OS=Saccharomyces cerevisiae (strain ATCC 204508 / S288c) OX=559292 GN=RVS167 PE=1 SV=1	RV167_YEAST	RVS167	0.000266297	0.000255004	0.000291769	0.000159919	0.000384827	0.000262805	0.000198778	0.000170703	0.000176251	0.000127619	0.0886851	0.427192		0.000271563	0.000187231	0.536468	0.369377
Suppressor of kinetochore protein 1 OS=Saccharomyces cerevisiae (strain ATCC 204508 / S288c) OX=559292 GN=SKP1 PE=1 SV=2	SKP1_YEAST	SKP1	0.000346187	0.000229504	0.000318294	0.000213225	0.000164926	0.000183964	0.000124236	0.000243861	0.000151073	0.000178667	0.0902048	0.427192		0.000254427	0.00017636	0.528729	0.369377
2-methoxy-6-polyprenyl-1,4-benzoquinol methylase, mitochondrial OS=Saccharomyces cerevisiae (strain ATCC 204508 / S288c) OX=559292 GN=COQ5 PE=1 SV=1	COQ5_YEAST	COQ5	0.000159778	0.000153003	0.000185671	0.000159919	8.24629e-05	0.000262805	0.000149083	0.000195089	0.000176251	0.000204191	0.0907093	0.427192		0.000148167	0.000197484	-0.414512	0.369377
Succinate dehydrogenase [ubiquinone] iron-sulfur subunit, mitochondrial OS=Saccharomyces cerevisiae (strain ATCC 204508 / S288c) OX=559292 GN=SDH2 PE=1 SV=1	SDHB_YEAST	SDH2	0.000186408	0.000127502	0.000265245	0.000133266	0.000109951	7.88416e-05	9.93888e-05	7.31582e-05	0.000151073	0.000102096	0.0910982	0.427192		0.000164474	0.000100911	0.704774	0.369377
Lactoylglutathione lyase OS=Saccharomyces cerevisiae (strain ATCC 204508 / S288c) OX=559292 GN=GLO1 PE=1 SV=1	LGUL_YEAST	GLO1	0.000186408	7.65013e-05	0.000159147	0.000159919	0.000164926	0.000105122	0.000124236	7.31582e-05	0.000100715	0.000127619	0.0883579	0.427192		0.00014938	0.00010617	0.492611	0.369377
V-type proton ATPase subunit d OS=Saccharomyces cerevisiae (strain ATCC 204508 / S288c) OX=559292 GN=VMA6 PE=1 SV=2	VA0D_YEAST	VMA6	7.98892e-05	5.10009e-05	5.3049e-05	5.33063e-05	0.000164926	0.000236525	7.45416e-05	0.000243861	0.000100715	0.000153143	0.0877052	0.427192		8.04342e-05	0.000161757	-1.00795	0.369377
Inactive diphosphatase DCS2 OS=Saccharomyces cerevisiae (strain ATCC 204508 / S288c) OX=559292 GN=DCS2 PE=1 SV=3	DCS2_YEAST	DCS2	0.000106519	0.000102002	0.000159147	0.000106613	0.000164926	0.000105122	9.93888e-05	7.31582e-05	0.000125894	5.10478e-05	0.0901227	0.427192		0.000127841	9.09221e-05	0.49165	0.369377
10 kDa heat shock protein, mitochondrial OS=Saccharomyces cerevisiae (strain ATCC 204508 / S288c) OX=559292 GN=HSP10 PE=1 SV=1	CH10_YEAST	HSP10	0.000159778	7.65013e-05	0.000106098	7.99595e-05	0.000164926	0.000210244	0.00017393	9.75443e-05	0.000176251	0.000204191	0.0823193	0.427192		0.000117453	0.000172432	-0.553951	0.369377
ER-derived vesicles protein ERV29 OS=Saccharomyces cerevisiae (strain ATCC 204508 / S288c) OX=559292 GN=ERV29 PE=1 SV=1	ERV29_YEAST	ERV29	0.000159778	0.000127502	0.000106098	0.000159919	0.000192413	0.000105122	0.000124236	9.75443e-05	7.55363e-05	0.000153143	0.0917473	0.427192		0.000149142	0.000111116	0.424617	0.369377
Cytochrome c1, heme protein, mitochondrial OS=Saccharomyces cerevisiae (strain ATCC 204508 / S288c) OX=559292 GN=CYT1 PE=1 SV=1	CY1_YEAST	CYT1	0.000159778	0.000153003	0.000185671	0.000159919	0.000109951	0.000105122	0.000124236	0.000146316	0.000125894	0.000127619	0.0914775	0.427192		0.000153664	0.000125838	0.288221	0.369377
Casein kinase I homolog 3 OS=Saccharomyces cerevisiae (strain ATCC 204508 / S288c) OX=559292 GN=YCK3 PE=1 SV=2	KC13_YEAST	YCK3	7.98892e-05	0.000102002	5.3049e-05	7.99595e-05	8.24629e-05	5.2561e-05	7.45416e-05	7.31582e-05	5.03575e-05	5.10478e-05	0.0841293	0.427192		7.94725e-05	6.03332e-05	0.397502	0.369377
Mitochondrial-processing peptidase subunit alpha OS=Saccharomyces cerevisiae (strain ATCC 204508 / S288c) OX=559292 GN=MAS2 PE=1 SV=1	MPPA_YEAST	MAS2	7.98892e-05	5.10009e-05	5.3049e-05	5.33063e-05	5.49753e-05	7.88416e-05	4.96944e-05	9.75443e-05	0.000151073	0.000102096	0.0868624	0.427192		5.84441e-05	9.58497e-05	-0.713715	0.369377
S-formylglutathione hydrolase OS=Saccharomyces cerevisiae (strain ATCC 204508 / S288c) OX=559292 GN=YJL068C PE=1 SV=1	SFGH_YEAST	YJL068C	7.98892e-05	5.10009e-05	7.95735e-05	0.000106613	0.000109951	5.2561e-05	4.96944e-05	7.31582e-05	7.55363e-05	5.10478e-05	0.084585	0.427192		8.54054e-05	6.03995e-05	0.499789	0.369377
Trehalose-phosphatase OS=Saccharomyces cerevisiae (strain ATCC 204508 / S288c) OX=559292 GN=TPS2 PE=1 SV=3	TPS2_YEAST	TPS2	0.000852152	0.000841515	0.000795735	0.000826248	0.00057724	0.000683293	0.000646027	0.000634038	0.000654648	0.000714669	0.0935845	0.433919		0.000778578	0.000666535	0.224161	0.362591
Dolichol-phosphate mannosyltransferase OS=Saccharomyces cerevisiae (strain ATCC 204508 / S288c) OX=559292 GN=DPM1 PE=1 SV=3	DPM1_YEAST	DPM1	0.000612484	0.000510009	0.000503965	0.000533063	0.000522265	0.000709574	0.00062118	0.000536494	0.000553933	0.000612573	0.0942449	0.434499		0.000536357	0.000606751	-0.177909	0.362011
Ubiquitin-like protein MDY2 OS=Saccharomyces cerevisiae (strain ATCC 204508 / S288c) OX=559292 GN=MDY2 PE=1 SV=1	MDY2_YEAST	MDY2	0.000159778	0.000102002	0.000185671	0.000106613	0.000109951	0.000131403	9.93888e-05	7.31582e-05	5.03575e-05	0.000102096	0.0943123	0.434499		0.000132803	9.12805e-05	0.540908	0.362011
Tubulin alpha-3 chain OS=Saccharomyces cerevisiae (strain ATCC 204508 / S288c) OX=559292 GN=TUB3 PE=1 SV=1	TBA3_YEAST	TUB3	0.000213038	0.000178503	0.000185671	0.000186572	0.000164926	0.000183964	0.000198778	0.000243861	0.00020143	0.000229715	0.0955967	0.439014		0.000185742	0.000211549	-0.187694	0.357521
Putative oxidoreductase TDA3 OS=Saccharomyces cerevisiae (strain ATCC 204508 / S288c) OX=559292 GN=TDA3 PE=1 SV=2	TDA3_YEAST	TDA3	5.32595e-05	7.65013e-05	5.3049e-05	7.99595e-05	5.49753e-05	5.2561e-05	4.96944e-05	4.87722e-05	5.03575e-05	5.10478e-05	0.0959347	0.439168		6.35489e-05	5.04866e-05	0.331968	0.357369
Cytochrome b-c1 complex subunit 1, mitochondrial OS=Saccharomyces cerevisiae (strain ATCC 204508 / S288c) OX=559292 GN=COR1 PE=1 SV=1	QCR1_YEAST	COR1	0.000452706	0.000382507	0.000424392	0.00050641	0.000412314	0.000289086	0.000372708	0.000390177	0.000327324	0.00045943	0.0974778	0.444819		0.000435666	0.000367745	0.244516	0.351816
Eukaryotic translation initiation factor 2A OS=Saccharomyces cerevisiae (strain ATCC 204508 / S288c) OX=559292 GN=YGR054W PE=1 SV=1	EIF2A_YEAST	YGR054W	0.000372816	0.000433508	0.000450916	0.000453104	0.000302364	0.000578171	0.000496944	0.000365791	0.000579112	0.00045943	0.0988167	0.449507		0.000402542	0.00049589	-0.300881	0.347264
Translation machinery-associated protein 7 OS=Saccharomyces cerevisiae (strain ATCC 204508 / S288c) OX=559292 GN=TMA7 PE=1 SV=1	TMA7_YEAST	TMA7	0.000213038	0.000178503	0.000212196	0.000213225	0.000219901	0.000183964	0.000149083	0.000170703	0.000226609	0.000153143	0.0993738	0.450619		0.000207373	0.0001767	0.230921	0.34619
Aspartate-semialdehyde dehydrogenase OS=Saccharomyces cerevisiae (strain ATCC 204508 / S288c) OX=559292 GN=HOM2 PE=1 SV=1	DHAS_YEAST	HOM2	0.0019706	0.00150453	0.00196281	0.00157254	0.00181418	0.00160311	0.00166476	0.00143878	0.00146037	0.001608	0.100409	0.451057		0.00176493	0.001555	0.182693	0.345769
Guanosine-diphosphatase OS=Saccharomyces cerevisiae (strain ATCC 204508 / S288c) OX=559292 GN=GDA1 PE=1 SV=1	GDA1_YEAST	GDA1	0.000106519	0.000127502	0.000132622	0.000159919	0.000137438	0.000210244	0.00017393	0.000195089	0.000100715	0.000255239	0.0998666	0.451057		0.0001328	0.000187043	-0.494116	0.345769
Phosphatidyl-N-methylethanolamine N-methyltransferase OS=Saccharomyces cerevisiae (strain ATCC 204508 / S288c) OX=559292 GN=OPI3 PE=1 SV=1	PLMT_YEAST	OPI3	0.000133149	0.000127502	0.000106098	0.000133266	0.000109951	0.000105122	0.000124236	9.75443e-05	0.000100715	5.10478e-05	0.100222	0.451057		0.000121993	9.5733e-05	0.34971	0.345769
Peroxiredoxin PRX1, mitochondrial OS=Saccharomyces cerevisiae (strain ATCC 204508 / S288c) OX=559292 GN=PRX1 PE=1 SV=1	PRX1_YEAST	PRX1	0.000346187	0.000127502	0.000371343	0.000213225	0.000164926	0.000131403	0.000124236	0.000146316	0.000151073	0.000153143	0.100761	0.451236		0.000244637	0.000141234	0.792551	0.345596
Cluster of 40S ribosomal protein S14-B OS=Saccharomyces cerevisiae (strain ATCC 204508 / S288c) OX=559292 GN=RPS14B PE=1 SV=2 (RS14B_YEAST)	RS14B_YEAST	RPS14B	0.00146464	0.00153003	0.00137927	0.00173246	0.00195162	0.00170823	0.00163991	0.0026337	0.00224091	0.00186324	0.103133	0.454466		0.0016116	0.0020172	-0.323858	0.342499
3,4-dihydroxy-2-butanone 4-phosphate synthase OS=Saccharomyces cerevisiae (strain ATCC 204508 / S288c) OX=559292 GN=RIB3 PE=1 SV=1	RIB3_YEAST	RIB3	0.000319557	0.000306005	0.000265245	0.000319838	0.000247389	0.000341647	0.000273319	0.000317019	0.00040286	0.000382858	0.102068	0.454466		0.000291607	0.000343541	-0.236457	0.342499
FK506-binding nuclear protein OS=Saccharomyces cerevisiae (strain ATCC 204508 / S288c) OX=559292 GN=FPR3 PE=1 SV=2	FKBP3_YEAST	FPR3	0.000559225	0.000484508	0.00053049	0.000666329	0.000522265	0.000551891	0.000472097	0.000463336	0.000453218	0.000484954	0.103217	0.454466		0.000552563	0.000485099	0.187861	0.342499
Homoisocitrate dehydrogenase, mitochondrial OS=Saccharomyces cerevisiae (strain ATCC 204508 / S288c) OX=559292 GN=LYS12 PE=1 SV=1	LYS12_YEAST	LYS12	0.000292927	0.000229504	0.00023872	0.000319838	0.000164926	0.000341647	0.000223625	0.000317019	0.000327324	0.000382858	0.102463	0.454466		0.000249183	0.000318495	-0.354063	0.342499
Serine/threonine-protein kinase SKY1 OS=Saccharomyces cerevisiae (strain ATCC 204508 / S288c) OX=559292 GN=SKY1 PE=1 SV=1	SKY1_YEAST	SKY1	5.32595e-05	7.65013e-05	5.3049e-05	5.33063e-05	5.49753e-05	7.88416e-05	9.93888e-05	4.87722e-05	7.55363e-05	7.65716e-05	0.103533	0.454466		5.82183e-05	7.58221e-05	-0.381146	0.342499
ATP-dependent helicase NAM7 OS=Saccharomyces cerevisiae (strain ATCC 204508 / S288c) OX=559292 GN=NAM7 PE=1 SV=1	NAM7_YEAST	NAM7	7.98892e-05	5.10009e-05	5.3049e-05	5.33063e-05	5.49753e-05	7.88416e-05	7.45416e-05	9.75443e-05	5.03575e-05	0.000127619	0.103755	0.454466		5.84441e-05	8.57809e-05	-0.553598	0.342499
GLC7-interacting protein 3 OS=Saccharomyces cerevisiae (strain ATCC 204508 / S288c) OX=559292 GN=GIP3 PE=1 SV=1	GIP3_YEAST	GIP3	5.32595e-05	7.65013e-05	0.000106098	5.33063e-05	8.24629e-05	0.000105122	0.000149083	0.00012193	0.000125894	5.10478e-05	0.103687	0.454466		7.43256e-05	0.000110615	-0.573622	0.342499
Cytochrome P450 61 OS=Saccharomyces cerevisiae (strain ATCC 204508 / S288c) OX=559292 GN=ERG5 PE=1 SV=1	ERG5_YEAST	ERG5	5.32595e-05	5.10009e-05	5.3049e-05	5.33063e-05	5.49753e-05	0.000157683	9.93888e-05	4.87722e-05	7.55363e-05	7.65716e-05	0.104243	0.454466		5.31182e-05	9.15904e-05	-0.78599	0.342499
ATP-dependent (S)-NAD(P)H-hydrate dehydratase OS=Saccharomyces cerevisiae (strain ATCC 204508 / S288c) OX=559292 GN=YKL151C PE=1 SV=1	NNRD_YEAST	YKL151C	0.000133149	5.10009e-05	0.000159147	7.99595e-05	0.000109951	5.2561e-05	7.45416e-05	4.87722e-05	0.000100715	5.10478e-05	0.104348	0.454466		0.000106641	6.55275e-05	0.702594	0.342499
Transcription initiation factor TFIID subunit 6 OS=Saccharomyces cerevisiae (strain ATCC 204508 / S288c) OX=559292 GN=TAF6 PE=1 SV=1	TAF6_YEAST	TAF6	5.32595e-05	5.10009e-05	5.3049e-05	5.33063e-05	5.49753e-05	5.2561e-05	7.45416e-05	9.75443e-05	0.000100715	5.10478e-05	0.104634	0.454466		5.31182e-05	7.5282e-05	-0.503098	0.342499
Nucleolar protein 3 OS=Saccharomyces cerevisiae (strain ATCC 204508 / S288c) OX=559292 GN=NPL3 PE=1 SV=1	NOP3_YEAST	NPL3	0.000266297	0.000408007	0.000344818	0.000319838	0.000412314	0.000394208	0.000372708	0.000438949	0.000428039	0.000408382	0.105441	0.455338		0.000350255	0.000408457	-0.221779	0.341666
Protein BFR2 OS=Saccharomyces cerevisiae (strain ATCC 204508 / S288c) OX=559292 GN=BFR2 PE=1 SV=1	BFR2_YEAST	BFR2	0.000159778	7.65013e-05	0.000106098	5.33063e-05	8.24629e-05	0.000131403	0.00017393	0.000146316	0.000100715	0.000127619	0.105782	0.455338		9.56294e-05	0.000135997	-0.508046	0.341666
Translation initiation factor eIF-2B subunit alpha OS=Saccharomyces cerevisiae (strain ATCC 204508 / S288c) OX=559292 GN=GCN3 PE=1 SV=1	EI2BA_YEAST	GCN3	7.98892e-05	7.65013e-05	0.000106098	0.000106613	8.24629e-05	0.000105122	4.96944e-05	4.87722e-05	5.03575e-05	7.65716e-05	0.10553	0.455338		9.03128e-05	6.61036e-05	0.450203	0.341666
60S acidic ribosomal protein P1-beta OS=Saccharomyces cerevisiae (strain ATCC 204508 / S288c) OX=559292 GN=RPP1B PE=1 SV=3	RLA3_YEAST	RPP1B	0.000399446	0.000892516	0.000928357	0.000533063	0.000357339	0.000814696	0.00121751	0.00251177	0.00108269	0.00079124	0.107572	0.461664		0.000622144	0.00128358	-1.04485	0.335674
Peptidyl-prolyl cis-trans isomerase ESS1 OS=Saccharomyces cerevisiae (strain ATCC 204508 / S288c) OX=559292 GN=ESS1 PE=1 SV=3	ESS1_YEAST	ESS1	0.000186408	0.000102002	0.000159147	7.99595e-05	5.49753e-05	7.88416e-05	4.96944e-05	4.87722e-05	7.55363e-05	7.65716e-05	0.1083	0.463407		0.000116498	6.58832e-05	0.822327	0.334037
60S ribosomal protein L23-A OS=Saccharomyces cerevisiae (strain ATCC 204508 / S288c) OX=559292 GN=RPL23A PE=1 SV=1	RL23A_YEAST	RPL23A	0.00143801	0.00242254	0.00185671	0.00285189	0.00184167	0.00252293	0.00238533	0.00246299	0.00254306	0.00313944	0.109139	0.465617		0.00208216	0.00261075	-0.32638	0.331972
Phosphatidylinositol transfer protein PDR16 OS=Saccharomyces cerevisiae (strain ATCC 204508 / S288c) OX=559292 GN=PDR16 PE=1 SV=1	PDR16_YEAST	PDR16	0.000133149	0.000127502	0.000212196	0.000186572	8.24629e-05	0.000105122	9.93888e-05	7.31582e-05	0.000100715	0.000127619	0.111287	0.47338		0.000148376	0.000101201	0.552042	0.32479
Keratin, type I cytoskeletal 9 OS=Homo sapiens GN=KRT9 PE=1 SV=3	K1C9_HUMAN	KRT9	0.00202386	0.00270305	0.00106098	0.00253205	0.00167675	0.00126146	0.00198778	0.000999829	0.00156108	0.000969907	0.1122	0.475282		0.00199934	0.00135601	0.560151	0.323049
V-type proton ATPase subunit c OS=Saccharomyces cerevisiae (strain ATCC 204508 / S288c) OX=559292 GN=VMA3 PE=1 SV=1	VATL1_YEAST	VMA3	0.000292927	0.000459008	0.000212196	0.000213225	0.000137438	0.000183964	0.000124236	0.000195089	0.000151073	0.000102096	0.112393	0.475282		0.000262959	0.000151291	0.797509	0.323049
Elongation factor 2 OS=Saccharomyces cerevisiae (strain ATCC 204508 / S288c) OX=559292 GN=EFT1 PE=1 SV=1	EF2_YEAST	EFT1	0.0136078	0.0147648	0.015676	0.0127935	0.0123694	0.0144017	0.0158525	0.0157778	0.0152583	0.0143444	0.113186	0.475845		0.0138423	0.015127	-0.128038	0.322535
Glutathione reductase OS=Saccharomyces cerevisiae (strain ATCC 204508 / S288c) OX=559292 GN=GLR1 PE=1 SV=2	GSHR_YEAST	GLR1	0.000479335	0.000331506	0.000371343	0.000239878	0.000412314	0.000341647	0.000323013	0.000268247	0.000251788	0.000229715	0.112886	0.475845		0.000366875	0.000282882	0.37509	0.322535
Cysteine--tRNA ligase OS=Saccharomyces cerevisiae (strain ATCC 204508 / S288c) OX=559292 GN=YNL247W PE=1 SV=1	SYC_YEAST	YNL247W	0.000452706	0.000382507	0.000371343	0.000346491	0.000412314	0.000446769	0.000298166	0.000341405	0.000226609	0.000255239	0.114379	0.479462		0.000393072	0.000313638	0.325696	0.319245
Cluster of ADP-ribosylation factor 1 OS=Saccharomyces cerevisiae (strain ATCC 204508 / S288c) OX=559292 GN=ARF1 PE=1 SV=3 (ARF1_YEAST)	ARF1_YEAST	ARF1	0.000745633	0.000739513	0.000742686	0.000746289	0.000907092	0.000683293	0.000720569	0.00068281	0.000780542	0.000663621	0.115017	0.480737		0.000776242	0.000706167	0.136498	0.318092
Eukaryotic peptide chain release factor GTP-binding subunit OS=Saccharomyces cerevisiae (strain ATCC 204508 / S288c) OX=559292 GN=SUP35 PE=1 SV=1	ERF3_YEAST	SUP35	0.00109182	0.000892516	0.00076921	0.000906208	0.000962067	0.000709574	0.000894499	0.000731582	0.000906436	0.00079124	0.115995	0.483425		0.000924364	0.000806666	0.196489	0.315671
Acetyl-coenzyme A synthetase 2 OS=Saccharomyces cerevisiae (strain ATCC 204508 / S288c) OX=559292 GN=ACS2 PE=1 SV=1	ACS2_YEAST	ACS2	0.00138475	0.00160653	0.00159147	0.00151923	0.00151182	0.00162939	0.00156537	0.00168264	0.00181287	0.00150591	0.117103	0.486008		0.00152276	0.00163924	-0.106337	0.313356
U3 small nucleolar RNA-associated protein 8 OS=Saccharomyces cerevisiae (strain ATCC 204508 / S288c) OX=559292 GN=UTP8 PE=1 SV=1	UTP8_YEAST	UTP8	5.32595e-05	5.10009e-05	5.3049e-05	5.33063e-05	8.24629e-05	5.2561e-05	9.93888e-05	7.31582e-05	7.55363e-05	7.65716e-05	0.117289	0.486008		5.86157e-05	7.54432e-05	-0.364103	0.313356
Probable family 17 glucosidase SCW10 OS=Saccharomyces cerevisiae (strain ATCC 204508 / S288c) OX=559292 GN=SCW10 PE=1 SV=1	SCW10_YEAST	SCW10	5.32595e-05	0.000102002	0.000159147	0.000133266	0.000109951	7.88416e-05	4.96944e-05	7.31582e-05	0.000100715	7.65716e-05	0.118807	0.490889		0.000111525	7.57962e-05	0.557169	0.309017
Cluster of Ribosome-associated molecular chaperone SSB1 OS=Saccharomyces cerevisiae (strain ATCC 204508 / S288c) OX=559292 GN=SSB1 PE=1 SV=3 (SSB1_YEAST)	SSB1_YEAST	SSB1	0.00657755	0.00678312	0.00710856	0.00660998	0.00791644	0.00722714	0.00745416	0.00712074	0.00775506	0.00821869	0.119807	0.493606		0.00699913	0.00755516	-0.110286	0.306619
C-1-tetrahydrofolate synthase, cytoplasmic OS=Saccharomyces cerevisiae (strain ATCC 204508 / S288c) OX=559292 GN=ADE3 PE=1 SV=1	C1TC_YEAST	ADE3	0.000719003	0.000765013	0.000689637	0.000879554	0.000797141	0.000788416	0.000695721	0.000634038	0.000679827	0.000689145	0.121061	0.494901		0.00077007	0.000697429	0.142942	0.305481
ATP-dependent RNA helicase DBP2 OS=Saccharomyces cerevisiae (strain ATCC 204508 / S288c) OX=559292 GN=DBP2 PE=1 SV=1	DBP2_YEAST	DBP2	0.000639114	0.00056101	0.000477441	0.000613023	0.000522265	0.000735855	0.000571485	0.00056088	0.000629469	0.000765716	0.121151	0.494901		0.00056257	0.000652681	-0.214344	0.305481
(R,R)-butanediol dehydrogenase OS=Saccharomyces cerevisiae (strain ATCC 204508 / S288c) OX=559292 GN=BDH1 PE=1 SV=2	BDH1_YEAST	BDH1	5.32595e-05	0.000102002	7.95735e-05	7.99595e-05	5.49753e-05	5.2561e-05	7.45416e-05	4.87722e-05	5.03575e-05	5.10478e-05	0.120762	0.494901		7.39539e-05	5.5456e-05	0.415282	0.305481
40S ribosomal protein S24-A OS=Saccharomyces cerevisiae (strain ATCC 204508 / S288c) OX=559292 GN=RPS24A PE=1 SV=1	RS24A_YEAST	RPS24A	0.00143801	0.00188703	0.00217501	0.00146592	0.00145684	0.00170823	0.00280773	0.00207282	0.00297109	0.00165905	0.121947	0.496744		0.00168456	0.00224379	-0.413561	0.303867
Cluster of 60S ribosomal protein L33-A OS=Saccharomyces cerevisiae (strain ATCC 204508 / S288c) OX=559292 GN=RPL33A PE=1 SV=3 (RL33A_YEAST)	RL33A_YEAST	RPL33A	0.000612484	0.000688512	0.000583539	0.000772942	0.000714678	0.000867257	0.000745416	0.000634038	0.000805721	0.000765716	0.122644	0.498176		0.000674431	0.00076363	-0.179202	0.302617
Dihydroxy-acid dehydratase, mitochondrial OS=Saccharomyces cerevisiae (strain ATCC 204508 / S288c) OX=559292 GN=ILV3 PE=1 SV=2	ILV3_YEAST	ILV3	0.00157115	0.00165753	0.00167104	0.00231883	0.0024464	0.00139287	0.00126721	0.00131685	0.00120858	0.00222058	0.124881	0.50049		0.00193299	0.00148122	0.384052	0.300605
Inositol-3-phosphate synthase OS=Saccharomyces cerevisiae (strain ATCC 204508 / S288c) OX=559292 GN=INO1 PE=1 SV=3	INO1_YEAST	INO1	0.000825522	0.000382507	0.00217501	0.000106613	0.000412314	0.00123518	0.00149083	0.00143878	0.00171216	0.00158248	0.124949	0.50049		0.000780393	0.00149189	-0.934865	0.300605
GTPase-activating protein BEM2/IPL2 OS=Saccharomyces cerevisiae (strain ATCC 204508 / S288c) OX=559292 GN=BEM2 PE=1 SV=1	BEM2_YEAST	BEM2	0.000106519	5.10009e-05	5.3049e-05	7.99595e-05	0.000109951	0.000131403	0.000149083	9.75443e-05	0.000100715	7.65716e-05	0.124346	0.50049		8.00958e-05	0.000111063	-0.471585	0.300605
ATP-dependent permease PDR10 OS=Saccharomyces cerevisiae (strain ATCC 204508 / S288c) OX=559292 GN=PDR10 PE=3 SV=1	PDR10_YEAST	PDR10	5.32595e-05	5.10009e-05	7.95735e-05	5.33063e-05	5.49753e-05	5.2561e-05	7.45416e-05	7.31582e-05	7.55363e-05	7.65716e-05	0.123582	0.50049		5.84231e-05	7.04738e-05	-0.270547	0.300605
MICOS complex subunit MIC10 OS=Saccharomyces cerevisiae (strain ATCC 204508 / S288c) OX=559292 GN=MIC10 PE=1 SV=1	MIC10_YEAST	MIC10	7.98892e-05	7.65013e-05	5.3049e-05	7.99595e-05	5.49753e-05	0.000131403	7.45416e-05	9.75443e-05	7.55363e-05	7.65716e-05	0.12401	0.50049		6.88749e-05	9.11193e-05	-0.403779	0.300605
Manganese-transporting ATPase 1 OS=Saccharomyces cerevisiae (strain ATCC 204508 / S288c) OX=559292 GN=SPF1 PE=1 SV=1	ATC6_YEAST	SPF1	0.000505965	0.000331506	0.000450916	0.00050641	0.000412314	0.000630732	0.000571485	0.000512108	0.000503575	0.000408382	0.129279	0.5007		0.000441422	0.000525257	-0.250863	0.300422
Coronin-like protein OS=Saccharomyces cerevisiae (strain ATCC 204508 / S288c) OX=559292 GN=CRN1 PE=1 SV=1	CORO_YEAST	CRN1	0.000319557	0.000229504	0.000291769	0.000319838	0.000302364	0.000578171	0.000372708	0.000268247	0.000352503	0.000382858	0.128214	0.5007		0.000292606	0.000390897	-0.417828	0.300422
T-complex protein 1 subunit alpha OS=Saccharomyces cerevisiae (strain ATCC 204508 / S288c) OX=559292 GN=TCP1 PE=1 SV=2	TCPA_YEAST	TCP1	0.000319557	0.000331506	0.000318294	0.000346491	0.000439802	0.000367927	0.000248472	0.000292633	0.000327324	0.000229715	0.127346	0.5007		0.00035113	0.000293214	0.26005	0.300422
Trehalose synthase complex regulatory subunit TPS3 OS=Saccharomyces cerevisiae (strain ATCC 204508 / S288c) OX=559292 GN=TPS3 PE=1 SV=3	TPS3_YEAST	TPS3	0.000186408	0.000204004	0.000212196	0.000266532	0.000274876	0.000210244	0.00017393	0.000170703	0.000176251	0.000229715	0.128263	0.5007		0.000228803	0.000192169	0.251734	0.300422
rDNA transcriptional regulator POL5 OS=Saccharomyces cerevisiae (strain ATCC 204508 / S288c) OX=559292 GN=POL5 PE=1 SV=1	DPO5_YEAST	POL5	0.000213038	0.000255004	0.000132622	0.000266532	0.000137438	0.000289086	0.000198778	0.000268247	0.000226609	0.000357334	0.126856	0.5007		0.000200927	0.000268011	-0.415619	0.300422
40S ribosomal protein S29-B OS=Saccharomyces cerevisiae (strain ATCC 204508 / S288c) OX=559292 GN=RPS29B PE=1 SV=3	RS29B_YEAST	RPS29B	0.000239668	0.000255004	0.000291769	0.000373144	0.000302364	0.000394208	0.000372708	0.000292633	0.000352503	0.000306287	0.129515	0.5007		0.00029239	0.000343668	-0.23312	0.300422
Neutral trehalase OS=Saccharomyces cerevisiae (strain ATCC 204508 / S288c) OX=559292 GN=NTH1 PE=1 SV=3	TREA_YEAST	NTH1	0.000213038	0.000204004	0.000291769	0.000346491	0.000164926	0.000236525	0.000149083	7.31582e-05	0.000151073	0.000229715	0.126309	0.5007		0.000244046	0.000167911	0.539456	0.300422
Uncharacterized protein YMR074C OS=Saccharomyces cerevisiae (strain ATCC 204508 / S288c) OX=559292 GN=YMR074C PE=1 SV=1	YMW4_YEAST	YMR074C	0.000292927	0.000204004	0.00023872	0.000239878	0.000247389	0.000236525	0.00017393	0.000195089	0.000176251	0.000255239	0.125935	0.5007		0.000244584	0.000207407	0.237865	0.300422
Uracil phosphoribosyltransferase OS=Saccharomyces cerevisiae (strain ATCC 204508 / S288c) OX=559292 GN=FUR1 PE=1 SV=2	UPP_YEAST	FUR1	0.000133149	0.000153003	0.000132622	0.000186572	0.000164926	0.000183964	0.000198778	0.000146316	0.000176251	0.000178667	0.126891	0.5007		0.000154054	0.000176795	-0.19864	0.300422
Glutathione-independent glyoxalase HSP31 OS=Saccharomyces cerevisiae (strain ATCC 204508 / S288c) OX=559292 GN=HSP31 PE=1 SV=1	HSP31_YEAST	HSP31	0.000213038	0.000204004	0.000159147	0.000159919	0.000137438	0.000157683	0.000124236	0.000146316	0.000151073	0.000153143	0.127036	0.5007		0.000174709	0.00014649	0.25415	0.300422
Glyoxylate reductase 1 OS=Saccharomyces cerevisiae (strain ATCC 204508 / S288c) OX=559292 GN=GOR1 PE=1 SV=1	GOR1_YEAST	GOR1	0.000186408	0.000153003	0.000185671	0.000159919	5.49753e-05	7.88416e-05	0.000124236	9.75443e-05	0.000125894	7.65716e-05	0.127841	0.5007		0.000147995	0.000100617	0.556671	0.300422
Prephenate dehydrogenase [NADP(+)] OS=Saccharomyces cerevisiae (strain ATCC 204508 / S288c) OX=559292 GN=TYR1 PE=1 SV=2	TYR1_YEAST	TYR1	7.98892e-05	5.10009e-05	5.3049e-05	5.33063e-05	8.24629e-05	5.2561e-05	4.96944e-05	4.87722e-05	5.03575e-05	5.10478e-05	0.129339	0.5007		6.39417e-05	5.04866e-05	0.340857	0.300422
Signal peptidase complex subunit SPC1 OS=Saccharomyces cerevisiae (strain ATCC 204508 / S288c) OX=559292 GN=SPC1 PE=1 SV=1	SPC1_YEAST	SPC1	7.98892e-05	5.10009e-05	5.3049e-05	5.33063e-05	8.24629e-05	5.2561e-05	4.96944e-05	4.87722e-05	5.03575e-05	5.10478e-05	0.129339	0.5007		6.39417e-05	5.04866e-05	0.340857	0.300422
Glucose-6-phosphate isomerase OS=Saccharomyces cerevisiae (strain ATCC 204508 / S288c) OX=559292 GN=PGI1 PE=1 SV=3	G6PI_YEAST	PGI1	0.0081487	0.00742063	0.00864699	0.00666329	0.00514019	0.00678037	0.00571485	0.00575511	0.00606808	0.00587049	0.133159	0.501344		0.00720396	0.00603778	0.254771	0.299864
Glycine--tRNA ligase 1, mitochondrial OS=Saccharomyces cerevisiae (strain ATCC 204508 / S288c) OX=559292 GN=GRS1 PE=1 SV=3	SYG_YEAST	GRS1	0.00173093	0.00170853	0.00164452	0.00199899	0.00189665	0.00162939	0.00183869	0.00163387	0.00156108	0.00163353	0.132826	0.501344		0.00179592	0.00165931	0.11414	0.299864
Obg-like ATPase 1 OS=Saccharomyces cerevisiae (strain ATCC 204508 / S288c) OX=559292 GN=OLA1 PE=1 SV=1	OLA1_YEAST	OLA1	0.00157115	0.00150453	0.00164452	0.00154588	0.00189665	0.00160311	0.00149083	0.00151194	0.00128412	0.00153143	0.132977	0.501344		0.00163255	0.00148429	0.137354	0.299864
Hexokinase-1 OS=Saccharomyces cerevisiae (strain ATCC 204508 / S288c) OX=559292 GN=HXK1 PE=1 SV=2	HXKA_YEAST	HXK1	0.00159778	0.00165753	0.00137927	0.00135931	0.00129192	0.00123518	0.0013169	0.00143878	0.00138483	0.0011741	0.132096	0.501344		0.00145716	0.00130996	0.153641	0.299864
Cystathionine gamma-lyase OS=Saccharomyces cerevisiae (strain ATCC 204508 / S288c) OX=559292 GN=CYS3 PE=1 SV=2	CYS3_YEAST	CYS3	0.000639114	0.000943517	0.000503965	0.000906208	0.000962067	0.00105122	0.000770263	0.000877899	0.00105751	0.00119962	0.133029	0.501344		0.000790974	0.000991303	-0.325695	0.299864
Eukaryotic translation initiation factor 3 subunit C OS=Saccharomyces cerevisiae (strain ATCC 204508 / S288c) OX=559292 GN=NIP1 PE=1 SV=2	EIF3C_YEAST	NIP1	0.000452706	0.000535509	0.000450916	0.000613023	0.00057724	0.000840977	0.000596333	0.000536494	0.00060429	0.000587049	0.132618	0.501344		0.000525879	0.000633029	-0.26754	0.299864
Mitochondrial dicarboxylate transporter OS=Saccharomyces cerevisiae (strain ATCC 204508 / S288c) OX=559292 GN=DIC1 PE=1 SV=1	DIC1_YEAST	DIC1	0.000239668	0.000153003	0.000106098	0.000239878	0.000247389	0.000105122	0.000149083	0.000170703	0.000176251	0.000102096	0.132632	0.501344		0.000197207	0.000140651	0.487592	0.299864
Nucleolar protein 6 OS=Saccharomyces cerevisiae (strain ATCC 204508 / S288c) OX=559292 GN=NOP6 PE=1 SV=1	NOP6_YEAST	NOP6	0.000186408	0.000178503	0.00023872	0.000186572	0.000192413	0.000157683	0.000198778	0.000195089	0.000151073	0.000153143	0.131755	0.501344		0.000196523	0.000171153	0.199415	0.299864
Mitochondrial respiratory chain complexes assembly protein YTA12 OS=Saccharomyces cerevisiae (strain ATCC 204508 / S288c) OX=559292 GN=YTA12 PE=1 SV=2	YTA12_YEAST	YTA12	7.98892e-05	5.10009e-05	7.95735e-05	7.99595e-05	8.24629e-05	5.2561e-05	7.45416e-05	4.87722e-05	7.55363e-05	5.10478e-05	0.132355	0.501344		7.45772e-05	6.04918e-05	0.301996	0.299864
Adenine deaminase OS=Saccharomyces cerevisiae (strain ATCC 204508 / S288c) OX=559292 GN=AAH1 PE=1 SV=1	ADE_YEAST	AAH1	7.98892e-05	7.65013e-05	7.95735e-05	7.99595e-05	8.24629e-05	7.88416e-05	0.000149083	0.00012193	0.000100715	7.65716e-05	0.132811	0.501344		7.96773e-05	0.000105428	-0.404023	0.299864
Peroxiredoxin AHP1 OS=Saccharomyces cerevisiae (strain ATCC 204508 / S288c) OX=559292 GN=AHP1 PE=1 SV=4	AHP1_YEAST	AHP1	0.00303579	0.00459008	0.0024933	0.00359818	0.0042331	0.00289086	0.00509367	0.00563318	0.00430557	0.0051303	0.136536	0.502259		0.00359009	0.00461072	-0.360971	0.299072
Actin OS=Saccharomyces cerevisiae (strain ATCC 204508 / S288c) OX=559292 GN=ACT1 PE=1 SV=1	ACT_YEAST	ACT1	0.00266297	0.00349356	0.00220153	0.00309177	0.00327103	0.00294342	0.00360284	0.00343844	0.00412932	0.00316496	0.13466	0.502259		0.00294417	0.0034558	-0.231156	0.299072
Spermidine synthase OS=Saccharomyces cerevisiae (strain ATCC 204508 / S288c) OX=559292 GN=SPE3 PE=3 SV=1	SPEE_YEAST	SPE3	0.000745633	0.000790514	0.000954882	0.00058637	0.000907092	0.000551891	0.000720569	0.000755968	0.000755363	0.000484954	0.13558	0.502259		0.000796898	0.000653749	0.285658	0.299072
Phospho-2-dehydro-3-deoxyheptonate aldolase, tyrosine-inhibited OS=Saccharomyces cerevisiae (strain ATCC 204508 / S288c) OX=559292 GN=ARO4 PE=1 SV=2	AROG_YEAST	ARO4	0.000665744	0.000637511	0.000689637	0.000613023	0.000549753	0.000551891	0.000571485	0.000585266	0.00060429	0.000612573	0.1364	0.502259		0.000631133	0.000585101	0.109259	0.299072
RuvB-like protein 2 OS=Saccharomyces cerevisiae (strain ATCC 204508 / S288c) OX=559292 GN=RVB2 PE=1 SV=1	RUVB2_YEAST	RVB2	0.000186408	0.000229504	0.000185671	0.000293185	0.000247389	0.000289086	0.000372708	0.000219475	0.000251788	0.000280763	0.13613	0.502259		0.000228431	0.000282764	-0.307836	0.299072
Zinc-regulated transporter 3 OS=Saccharomyces cerevisiae (strain ATCC 204508 / S288c) OX=559292 GN=ZRT3 PE=1 SV=2	ZRT3_YEAST	ZRT3	0.000186408	0.000280505	0.000185671	0.000399797	5.49753e-05	0.000341647	0.000298166	0.000292633	0.000327324	0.000382858	0.136419	0.502259		0.000221471	0.000328526	-0.568885	0.299072
V-type proton ATPase subunit G OS=Saccharomyces cerevisiae (strain ATCC 204508 / S288c) OX=559292 GN=VMA10 PE=1 SV=1	VATG_YEAST	VMA10	0.000239668	0.000229504	0.000212196	0.000239878	0.000274876	0.000262805	0.000347861	0.000268247	0.000276966	0.000229715	0.134417	0.502259		0.000239224	0.000277119	-0.21214	0.299072
Protein HMF1 OS=Saccharomyces cerevisiae (strain ATCC 204508 / S288c) OX=559292 GN=HMF1 PE=1 SV=1	HMF1_YEAST	HMF1	0.000346187	0.000357006	0.000291769	0.000213225	0.000412314	0.000183964	0.000298166	0.000292633	0.000276966	0.000229715	0.135534	0.502259		0.0003241	0.000256289	0.33867	0.299072
Actin-related protein 7 OS=Saccharomyces cerevisiae (strain ATCC 204508 / S288c) OX=559292 GN=ARP7 PE=1 SV=1	ARP7_YEAST	ARP7	5.32595e-05	0.000102002	7.95735e-05	5.33063e-05	5.49753e-05	5.2561e-05	4.96944e-05	4.87722e-05	5.03575e-05	5.10478e-05	0.135596	0.502259		6.86233e-05	5.04866e-05	0.442798	0.299072
Tyrosine--tRNA ligase, cytoplasmic OS=Saccharomyces cerevisiae (strain ATCC 204508 / S288c) OX=559292 GN=TYS1 PE=1 SV=3	SYYC_YEAST	TYS1	0.000399446	0.000382507	0.000318294	0.00050641	0.00057724	0.000578171	0.000521791	0.000512108	0.000453218	0.000561525	0.137118	0.503113		0.000436779	0.000525363	-0.266409	0.298334
rRNA-processing protein EBP2 OS=Saccharomyces cerevisiae (strain ATCC 204508 / S288c) OX=559292 GN=EBP2 PE=1 SV=1	EBP2_YEAST	EBP2	0.000186408	0.000178503	0.000212196	0.000213225	0.000192413	0.000341647	0.000223625	0.000219475	0.00020143	0.000229715	0.137917	0.504762		0.000196549	0.000243178	-0.307124	0.296913
Glycogen debranching enzyme OS=Saccharomyces cerevisiae (strain ATCC 204508 / S288c) OX=559292 GN=GDB1 PE=1 SV=1	GDE_YEAST	GDB1	0.000106519	0.000102002	0.000106098	5.33063e-05	8.24629e-05	7.88416e-05	7.45416e-05	7.31582e-05	7.55363e-05	5.10478e-05	0.138986	0.507388		9.00776e-05	7.06251e-05	0.350987	0.29466
Peroxiredoxin TSA2 OS=Saccharomyces cerevisiae (strain ATCC 204508 / S288c) OX=559292 GN=TSA2 PE=1 SV=3	TSA2_YEAST	TSA2	0.000159778	5.10009e-05	0.000212196	0.000106613	5.49753e-05	0.000236525	0.00017393	0.000170703	0.000176251	0.000127619	0.139373	0.507515		0.000116913	0.000177006	-0.598365	0.294551
Vacuolar protein sorting-associated protein 1 OS=Saccharomyces cerevisiae (strain ATCC 204508 / S288c) OX=559292 GN=VPS1 PE=1 SV=2	VPS1_YEAST	VPS1	0.000426076	0.000739513	0.000397867	0.000719635	0.00057724	0.000893538	0.000646027	0.000609652	0.000654648	0.00079124	0.140462	0.508835		0.000572066	0.000719021	-0.329851	0.293423
Protein kinase C-like 1 OS=Saccharomyces cerevisiae (strain ATCC 204508 / S288c) OX=559292 GN=PKC1 PE=1 SV=3	KPC1_YEAST	PKC1	0.000106519	0.000127502	0.000159147	0.000106613	0.000219901	0.000131403	7.45416e-05	4.87722e-05	7.55363e-05	0.000153143	0.140794	0.508835		0.000143936	9.66792e-05	0.574154	0.293423
Nuclear and cytoplasmic polyadenylated RNA-binding protein PUB1 OS=Saccharomyces cerevisiae (strain ATCC 204508 / S288c) OX=559292 GN=PUB1 PE=1 SV=4	PUB1_YEAST	PUB1	0.000213038	0.000280505	0.000212196	0.000239878	0.000164926	0.000341647	0.000273319	0.000195089	0.000251788	0.000306287	0.140349	0.508835		0.000222109	0.000273626	-0.300939	0.293423
Adenosylhomocysteinase OS=Saccharomyces cerevisiae (strain ATCC 204508 / S288c) OX=559292 GN=SAH1 PE=1 SV=1	SAHH_YEAST	SAH1	0.00234342	0.00249904	0.00241373	0.00245209	0.00252886	0.00278573	0.00238533	0.00256054	0.00276966	0.00247582	0.142027	0.510732		0.00244743	0.00259542	-0.0846995	0.291807
Protein MLP1 OS=Saccharomyces cerevisiae (strain ATCC 204508 / S288c) OX=559292 GN=MLP1 PE=1 SV=2	MLP1_YEAST	MLP1	0.000133149	0.000102002	0.000106098	0.000106613	8.24629e-05	0.000131403	9.93888e-05	0.00012193	0.000226609	0.000153143	0.141759	0.510732		0.000106065	0.000146495	-0.465903	0.291807
Protein RER1 OS=Saccharomyces cerevisiae (strain ATCC 204508 / S288c) OX=559292 GN=RER1 PE=1 SV=2	RER1_YEAST	RER1	5.32595e-05	7.65013e-05	5.3049e-05	7.99595e-05	8.24629e-05	5.2561e-05	4.96944e-05	4.87722e-05	7.55363e-05	5.10478e-05	0.143206	0.513688		6.90464e-05	5.55223e-05	0.314499	0.2893
Heat shock protein SSC1, mitochondrial OS=Saccharomyces cerevisiae (strain ATCC 204508 / S288c) OX=559292 GN=SSC1 PE=1 SV=1	HSP77_YEAST	SSC1	0.00311568	0.00321306	0.00278507	0.00351822	0.00360088	0.0031011	0.00245987	0.00292633	0.00274449	0.0033181	0.143986	0.514227		0.00324658	0.00290998	0.157913	0.288845
THO complex subunit HPR1 OS=Saccharomyces cerevisiae (strain ATCC 204508 / S288c) OX=559292 GN=HPR1 PE=1 SV=2	HPR1_YEAST	HPR1	5.32595e-05	5.10009e-05	5.3049e-05	5.33063e-05	5.49753e-05	7.88416e-05	4.96944e-05	7.31582e-05	5.03575e-05	0.000102096	0.144426	0.514227		5.31182e-05	7.08294e-05	-0.415143	0.288845
Thiamine metabolism regulatory protein THI3 OS=Saccharomyces cerevisiae (strain ATCC 204508 / S288c) OX=559292 GN=THI3 PE=1 SV=1	THI3_YEAST	THI3	0.00673732	0.0059671	0.00655155	0.00850236	0.0079989	0.00220756	0.00439795	0.00512108	0.00501058	0.00893336	0.144087	0.514227		0.00715145	0.00513411	0.478123	0.288845
Profilin OS=Saccharomyces cerevisiae (strain ATCC 204508 / S288c) OX=559292 GN=PFY1 PE=1 SV=2	PROF_YEAST	PFY1	0.000505965	0.000484508	0.000318294	0.000426451	0.000494777	0.000473049	0.000472097	0.000487722	0.000553933	0.000587049	0.145003	0.514754		0.000445999	0.00051477	-0.206887	0.2884
Inosine triphosphate pyrophosphatase OS=Saccharomyces cerevisiae (strain ATCC 204508 / S288c) OX=559292 GN=HAM1 PE=1 SV=1	ITPA_YEAST	HAM1	5.32595e-05	7.65013e-05	7.95735e-05	5.33063e-05	0.000109951	0.000157683	0.000149083	9.75443e-05	5.03575e-05	0.000102096	0.145288	0.514754		7.45182e-05	0.000111353	-0.579472	0.2884
Sterol 24-C-methyltransferase OS=Saccharomyces cerevisiae (strain ATCC 204508 / S288c) OX=559292 GN=ERG6 PE=1 SV=4	ERG6_YEAST	ERG6	0.000505965	0.000357006	0.000397867	0.000399797	0.000494777	0.000630732	0.000472097	0.000438949	0.000428039	0.000612573	0.148451	0.519579		0.000431083	0.000516478	-0.260743	0.284348
U3 small nucleolar RNA-associated protein 20 OS=Saccharomyces cerevisiae (strain ATCC 204508 / S288c) OX=559292 GN=UTP20 PE=1 SV=3	UTP20_YEAST	UTP20	5.32595e-05	5.10009e-05	5.3049e-05	5.33063e-05	8.24629e-05	0.000131403	9.93888e-05	4.87722e-05	5.03575e-05	0.000153143	0.147165	0.519579		5.86157e-05	9.66129e-05	-0.720928	0.284348
Endoplasmic reticulum vesicle protein 25 OS=Saccharomyces cerevisiae (strain ATCC 204508 / S288c) OX=559292 GN=ERV25 PE=1 SV=1	TMEDA_YEAST	ERV25	0.000186408	0.000204004	0.00023872	0.000186572	0.000219901	0.000183964	0.00017393	0.000170703	0.000226609	0.000127619	0.148263	0.519579		0.000207121	0.000176565	0.230275	0.284348
3-keto-steroid reductase OS=Saccharomyces cerevisiae (strain ATCC 204508 / S288c) OX=559292 GN=ERG27 PE=1 SV=1	ERG27_YEAST	ERG27	0.000159778	0.000127502	7.95735e-05	0.000239878	0.000164926	0.000210244	0.000198778	0.000268247	0.000151073	0.000204191	0.14784	0.519579		0.000154332	0.000206506	-0.420153	0.284348
Histone H2A.Z OS=Saccharomyces cerevisiae (strain ATCC 204508 / S288c) OX=559292 GN=HTZ1 PE=1 SV=3	H2AZ_YEAST	HTZ1	0.000133149	0.000127502	0.000106098	0.000106613	0.000109951	0.000105122	9.93888e-05	9.75443e-05	0.000125894	7.65716e-05	0.147906	0.519579		0.000116662	0.000100904	0.209355	0.284348
Suppressor protein STM1 OS=Saccharomyces cerevisiae (strain ATCC 204508 / S288c) OX=559292 GN=STM1 PE=1 SV=3	STM1_YEAST	STM1	0.00239668	0.00267755	0.00220153	0.00301181	0.00255635	0.00286458	0.00255926	0.00270685	0.00289556	0.00321601	0.150849	0.521708		0.00256878	0.00284845	-0.149093	0.282573
Cluster of Glycerol-1-phosphate phosphohydrolase 1 OS=Saccharomyces cerevisiae (strain ATCC 204508 / S288c) OX=559292 GN=GPP1 PE=1 SV=3 (GPP1_YEAST)	GPP1_YEAST	GPP1	0.00135812	0.00124952	0.00122013	0.00138596	0.00151182	0.00165567	0.0013666	0.00131685	0.00151073	0.00150591	0.15159	0.521708		0.00134511	0.00147115	-0.129221	0.282573
Ubiquitin-activating enzyme E1 1 OS=Saccharomyces cerevisiae (strain ATCC 204508 / S288c) OX=559292 GN=UBA1 PE=1 SV=2	UBA1_YEAST	UBA1	0.000825522	0.000943517	0.000901833	0.000986167	0.000989555	0.0012089	0.000894499	0.00102422	0.00100715	0.000995431	0.150683	0.521708		0.000929319	0.00102604	-0.142842	0.282573
NADPH--cytochrome P450 reductase OS=Saccharomyces cerevisiae (strain ATCC 204508 / S288c) OX=559292 GN=NCP1 PE=1 SV=3	NCPR_YEAST	NCP1	0.000399446	0.000510009	0.000424392	0.000559716	0.00046729	0.000814696	0.000472097	0.000512108	0.000478397	0.000740192	0.14973	0.521708		0.000472171	0.000603498	-0.35404	0.282573
Phosphatidylethanolamine N-methyltransferase OS=Saccharomyces cerevisiae (strain ATCC 204508 / S288c) OX=559292 GN=CHO2 PE=1 SV=1	CHO2_YEAST	CHO2	0.000372816	0.000357006	0.000503965	0.000453104	0.000522265	0.000578171	0.000521791	0.000585266	0.000428039	0.00045943	0.151592	0.521708		0.000441831	0.000514539	-0.219786	0.282573
Tubulin alpha-1 chain OS=Saccharomyces cerevisiae (strain ATCC 204508 / S288c) OX=559292 GN=TUB1 PE=1 SV=2	TBA1_YEAST	TUB1	0.000372816	0.000408007	0.000424392	0.000533063	0.000412314	0.000315366	0.000372708	0.000390177	0.000302145	0.00045943	0.151378	0.521708		0.000430119	0.000367965	0.225165	0.282573
Peroxisomal-coenzyme A synthetase OS=Saccharomyces cerevisiae (strain ATCC 204508 / S288c) OX=559292 GN=PCS60 PE=1 SV=1	FAT2_YEAST	PCS60	0.000106519	0.000127502	0.000132622	0.000186572	8.24629e-05	0.000105122	9.93888e-05	7.31582e-05	0.000100715	0.000102096	0.150966	0.521708		0.000127136	9.60959e-05	0.403822	0.282573
40S ribosomal protein S23-A OS=Saccharomyces cerevisiae (strain ATCC 204508 / S288c) OX=559292 GN=RPS23A PE=1 SV=1	RS23A_YEAST	RPS23A	0.000958671	0.00137702	0.000928357	0.000746289	0.00140187	0.00160311	0.00114297	0.00187773	0.00108269	0.00127619	0.153946	0.524799		0.00108244	0.00139654	-0.367565	0.280007
Gamma-glutamyl phosphate reductase OS=Saccharomyces cerevisiae (strain ATCC 204508 / S288c) OX=559292 GN=PRO2 PE=1 SV=1	PROA_YEAST	PRO2	0.000479335	0.000459008	0.000318294	0.000426451	0.000632216	0.00052561	0.000496944	0.00056088	0.000553933	0.000638097	0.153337	0.524799		0.000463061	0.000555093	-0.261528	0.280007
Ribosome biogenesis ATPase RIX7 OS=Saccharomyces cerevisiae (strain ATCC 204508 / S288c) OX=559292 GN=RIX7 PE=1 SV=1	RIX7_YEAST	RIX7	0.000186408	0.000102002	0.000159147	0.000213225	0.000109951	0.000131403	0.000124236	0.00012193	0.000100715	0.000102096	0.153564	0.524799		0.000154147	0.000116076	0.409234	0.280007
Co-chaperone protein SBA1 OS=Saccharomyces cerevisiae (strain ATCC 204508 / S288c) OX=559292 GN=SBA1 PE=1 SV=3	SBA1_YEAST	SBA1	0.000239668	0.000229504	0.000185671	0.000266532	0.000137438	0.000131403	0.000124236	0.00012193	0.000226609	0.000204191	0.153845	0.524799		0.000211763	0.000161674	0.389362	0.280007
D-2-hydroxyglutarate--pyruvate transhydrogenase DLD2 OS=Saccharomyces cerevisiae (strain ATCC 204508 / S288c) OX=559292 GN=DLD2 PE=1 SV=1	DLD2_YEAST	DLD2	0.000133149	5.10009e-05	0.000132622	0.000106613	0.000109951	0.000183964	9.93888e-05	0.00012193	0.000125894	0.000178667	0.154717	0.526183		0.000106667	0.000141969	-0.412459	0.278864
Eukaryotic translation initiation factor 3 subunit I OS=Saccharomyces cerevisiae (strain ATCC 204508 / S288c) OX=559292 GN=TIF34 PE=1 SV=1	EIF3I_YEAST	TIF34	0.000239668	0.000255004	0.000212196	0.000319838	0.000274876	0.000315366	0.000248472	0.000390177	0.000276966	0.000306287	0.155869	0.528856		0.000260316	0.000307454	-0.240102	0.276663
Cluster of 60S ribosomal protein L6-A OS=Saccharomyces cerevisiae (strain ATCC 204508 / S288c) OX=559292 GN=RPL6A PE=1 SV=2 (RL6A_YEAST)	RL6A_YEAST	RPL6A	0.00146464	0.00150453	0.00172409	0.00149258	0.00151182	0.00147171	0.001789	0.00185334	0.0016618	0.00158248	0.156275	0.528986		0.00153953	0.00167167	-0.118796	0.276556
Casein kinase II subunit beta OS=Saccharomyces cerevisiae (strain ATCC 204508 / S288c) OX=559292 GN=CKB1 PE=1 SV=1	CSK2B_YEAST	CKB1	0.000106519	7.65013e-05	0.000132622	7.99595e-05	8.24629e-05	5.2561e-05	9.93888e-05	4.87722e-05	0.000100715	5.10478e-05	0.158227	0.534341		9.5613e-05	7.0497e-05	0.439646	0.272182
ARS-binding factor 2, mitochondrial OS=Saccharomyces cerevisiae (strain ATCC 204508 / S288c) OX=559292 GN=ABF2 PE=1 SV=1	ABF2_YEAST	ABF2	0.000266297	0.000306005	0.000344818	0.000319838	0.000274876	0.000315366	0.000223625	0.000219475	0.000251788	0.000306287	0.158774	0.534934		0.000302367	0.000263308	0.19955	0.271699
Glucan 1,3-beta-glucosidase I/II OS=Saccharomyces cerevisiae (strain ATCC 204508 / S288c) OX=559292 GN=EXG1 PE=1 SV=1	EXG1_YEAST	EXG1	0.000399446	0.000433508	0.000477441	0.000399797	0.000522265	0.000551891	0.000323013	0.000317019	0.000302145	0.000306287	0.159605	0.535324		0.000446491	0.000360071	0.310351	0.271383
Protein SLA2 OS=Saccharomyces cerevisiae (strain ATCC 204508 / S288c) OX=559292 GN=SLA2 PE=1 SV=5	SLA2_YEAST	SLA2	0.000266297	0.000331506	0.00023872	0.000319838	0.000219901	0.000394208	0.000347861	0.000317019	0.000276966	0.000280763	0.159632	0.535324		0.000275253	0.000323363	-0.2324	0.271383
26S proteasome subunit RPT4 OS=Saccharomyces cerevisiae (strain ATCC 204508 / S288c) OX=559292 GN=RPT4 PE=1 SV=4	PRS10_YEAST	RPT4	0.000319557	0.000306005	0.000318294	0.000346491	0.000357339	0.000341647	0.000248472	0.000317019	0.000176251	0.000306287	0.160872	0.53823		0.000329537	0.000277935	0.245694	0.269032
Vacuolar protein sorting-associated protein 4 OS=Saccharomyces cerevisiae (strain ATCC 204508 / S288c) OX=559292 GN=VPS4 PE=1 SV=1	VPS4_YEAST	VPS4	0.000319557	0.000382507	0.000318294	0.000426451	0.000302364	0.000262805	0.000347861	0.000243861	0.000377682	0.000204191	0.162043	0.540893		0.000349834	0.00028728	0.284215	0.266889
Glutamate decarboxylase OS=Saccharomyces cerevisiae (strain ATCC 204508 / S288c) OX=559292 GN=GAD1 PE=1 SV=1	DCE_YEAST	GAD1	0.000213038	0.000153003	0.000185671	0.000106613	0.000109951	0.000157683	0.000223625	0.000243861	0.000151073	0.000204191	0.164018	0.546221		0.000153655	0.000196086	-0.351795	0.262632
Protein PBDC1 homolog OS=Saccharomyces cerevisiae (strain ATCC 204508 / S288c) OX=559292 GN=YPL225W PE=1 SV=1	YP225_YEAST	YPL225W	0.000452706	0.000306005	0.000424392	0.000293185	0.000274876	0.000236525	0.000323013	0.000292633	0.000352503	0.000178667	0.165624	0.549114		0.000350233	0.000276668	0.340157	0.260338
Choline kinase OS=Saccharomyces cerevisiae (strain ATCC 204508 / S288c) OX=559292 GN=CKI1 PE=1 SV=1	KICH_YEAST	CKI1	0.000106519	0.000102002	5.3049e-05	0.000159919	5.49753e-05	0.000131403	0.00017393	0.000170703	0.000125894	7.65716e-05	0.166354	0.549114		9.52928e-05	0.0001357	-0.509984	0.260338
60S ribosomal export protein NMD3 OS=Saccharomyces cerevisiae (strain ATCC 204508 / S288c) OX=559292 GN=NMD3 PE=1 SV=3	NMD3_YEAST	NMD3	0.000186408	0.000102002	0.000132622	0.000133266	8.24629e-05	0.000236525	0.00017393	9.75443e-05	0.000151073	0.000204191	0.166093	0.549114		0.000127352	0.000172653	-0.439048	0.260338
GTP-binding protein RHO5 OS=Saccharomyces cerevisiae (strain ATCC 204508 / S288c) OX=559292 GN=RHO5 PE=1 SV=2	RHO5_YEAST	RHO5	0.000133149	0.000127502	0.000132622	0.000106613	0.000109951	7.88416e-05	0.000124236	9.75443e-05	0.000125894	0.000102096	0.16641	0.549114		0.000121967	0.000105722	0.206216	0.260338
LETM1 domain-containing protein YLH47, mitochondrial OS=Saccharomyces cerevisiae (strain ATCC 204508 / S288c) OX=559292 GN=YLH47 PE=1 SV=1	YLH47_YEAST	YLH47	5.32595e-05	7.65013e-05	5.3049e-05	5.33063e-05	5.49753e-05	5.2561e-05	4.96944e-05	4.87722e-05	5.03575e-05	5.10478e-05	0.167451	0.550031		5.82183e-05	5.04866e-05	0.205572	0.259613
GDP-mannose transporter 1 OS=Saccharomyces cerevisiae (strain ATCC 204508 / S288c) OX=559292 GN=VRG4 PE=1 SV=1	GMT1_YEAST	VRG4	5.32595e-05	7.65013e-05	5.3049e-05	5.33063e-05	5.49753e-05	5.2561e-05	4.96944e-05	4.87722e-05	5.03575e-05	5.10478e-05	0.167451	0.550031		5.82183e-05	5.04866e-05	0.205572	0.259613
26S proteasome regulatory subunit RPN9 OS=Saccharomyces cerevisiae (strain ATCC 204508 / S288c) OX=559292 GN=RPN9 PE=1 SV=1	RPN9_YEAST	RPN9	0.000133149	0.000229504	0.000185671	0.000186572	0.000137438	0.000157683	0.000149083	0.000170703	0.000100715	0.000127619	0.167895	0.550238		0.000174467	0.000141161	0.305615	0.25945
Importin subunit beta-3 OS=Saccharomyces cerevisiae (strain ATCC 204508 / S288c) OX=559292 GN=PSE1 PE=1 SV=2	IMB3_YEAST	PSE1	0.000133149	0.000204004	5.3049e-05	0.000213225	0.000219901	0.000262805	0.000198778	0.000292633	0.000125894	0.000280763	0.168551	0.551136		0.000164666	0.000232174	-0.495671	0.258741
Protein MSN5 OS=Saccharomyces cerevisiae (strain ATCC 204508 / S288c) OX=559292 GN=MSN5 PE=1 SV=1	MSN5_YEAST	MSN5	0.000186408	0.000153003	0.000212196	0.000213225	0.000137438	0.000131403	0.000149083	0.000195089	0.000151073	0.000127619	0.169541	0.551186		0.000180454	0.000150853	0.258486	0.258701
Low-affinity glucose transporter HXT1 OS=Saccharomyces cerevisiae (strain ATCC 204508 / S288c) OX=559292 GN=HXT1 PE=1 SV=1	HXT1_YEAST	HXT1	0.000186408	0.000127502	0.000132622	0.000106613	8.24629e-05	0.000236525	0.000149083	0.00012193	0.000251788	0.000127619	0.169713	0.551186		0.000127122	0.000177389	-0.480707	0.258701
DnaJ homolog 1, mitochondrial OS=Saccharomyces cerevisiae (strain ATCC 204508 / S288c) OX=559292 GN=MDJ1 PE=1 SV=1	MDJ1_YEAST	MDJ1	0.000133149	0.000153003	7.95735e-05	0.000186572	8.24629e-05	7.88416e-05	4.96944e-05	0.000146316	5.03575e-05	0.000102096	0.169253	0.551186		0.000126952	8.54611e-05	0.570943	0.258701
Heat shock protein homolog SSE1 OS=Saccharomyces cerevisiae (strain ATCC 204508 / S288c) OX=559292 GN=SSE1 PE=1 SV=4	HSP7F_YEAST	SSE1	0.00503302	0.00402907	0.00416435	0.00405128	0.00472787	0.00349531	0.00407494	0.00434072	0.00395307	0.00423696	0.170541	0.551235		0.00440112	0.0040202	0.130603	0.258663
40S ribosomal protein S18-A OS=Saccharomyces cerevisiae (strain ATCC 204508 / S288c) OX=559292 GN=RPS18A PE=1 SV=1	RS18A_YEAST	RPS18A	0.00186408	0.00188703	0.00209544	0.00202564	0.00208906	0.00207616	0.00226109	0.00217036	0.00206466	0.00193981	0.170716	0.551235		0.00199225	0.00210242	-0.0776508	0.258663
Dihydroxyacetone kinase 1 OS=Saccharomyces cerevisiae (strain ATCC 204508 / S288c) OX=559292 GN=DAK1 PE=1 SV=1	DAK1_YEAST	DAK1	0.000905411	0.000637511	0.000954882	0.000692982	0.000769654	0.000867257	0.000670874	0.000609652	0.000528754	0.000663621	0.171258	0.551235		0.000792088	0.000668032	0.245744	0.258663
Non-histone protein 10 OS=Saccharomyces cerevisiae (strain ATCC 204508 / S288c) OX=559292 GN=NHP10 PE=1 SV=1	NHP10_YEAST	NHP10	0.000133149	7.65013e-05	7.95735e-05	0.000106613	5.49753e-05	5.2561e-05	7.45416e-05	9.75443e-05	5.03575e-05	5.10478e-05	0.171156	0.551235		9.01623e-05	6.52104e-05	0.467421	0.258663
Saccharopine dehydrogenase [NAD(+), L-lysine-forming] OS=Saccharomyces cerevisiae (strain ATCC 204508 / S288c) OX=559292 GN=LYS1 PE=1 SV=3	LYS1_YEAST	LYS1	0.000346187	0.000306005	0.00023872	0.000319838	0.000357339	0.000420488	0.000347861	0.000414563	0.000352503	0.000280763	0.172306	0.553375		0.000313618	0.000363236	-0.211897	0.256981
Probable 1-acyl-sn-glycerol-3-phosphate acyltransferase OS=Saccharomyces cerevisiae (strain ATCC 204508 / S288c) OX=559292 GN=SLC1 PE=1 SV=1	PLSC_YEAST	SLC1	0.000213038	0.000127502	0.000185671	0.000159919	0.000164926	0.000157683	0.000149083	0.000146316	0.000151073	0.000127619	0.17425	0.558373		0.000170211	0.000146355	0.217855	0.253075
Eukaryotic translation initiation factor 2 subunit alpha OS=Saccharomyces cerevisiae (strain ATCC 204508 / S288c) OX=559292 GN=SUI2 PE=1 SV=1	IF2A_YEAST	SUI2	0.000532595	0.000459008	0.000477441	0.000559716	0.000659703	0.000420488	0.000546638	0.000463336	0.000503575	0.000433906	0.175032	0.559352		0.000537693	0.000473589	0.183147	0.252315
37S ribosomal protein S8, mitochondrial OS=Saccharomyces cerevisiae (strain ATCC 204508 / S288c) OX=559292 GN=MRPS8 PE=1 SV=1	RT08_YEAST	MRPS8	5.32595e-05	7.65013e-05	5.3049e-05	7.99595e-05	5.49753e-05	7.88416e-05	7.45416e-05	4.87722e-05	0.000100715	0.000102096	0.175331	0.559352		6.35489e-05	8.09932e-05	-0.349933	0.252315
Urea amidolyase OS=Saccharomyces cerevisiae (strain ATCC 204508 / S288c) OX=559292 GN=DUR1,2 PE=1 SV=2	DUR1_YEAST	DUR1	0.000186408	0.000153003	0.000159147	0.000239878	0.000164926	0.000236525	9.93888e-05	0.00012193	7.55363e-05	0.000127619	0.176252	0.559814		0.000180672	0.0001322	0.450655	0.251957
NADPH-dependent methylglyoxal reductase GRE2 OS=Saccharomyces cerevisiae (strain ATCC 204508 / S288c) OX=559292 GN=GRE2 PE=1 SV=1	GRE2_YEAST	GRE2	0.000186408	7.65013e-05	7.95735e-05	0.000106613	8.24629e-05	0.000105122	7.45416e-05	7.31582e-05	5.03575e-05	5.10478e-05	0.176175	0.559814		0.000106312	7.08454e-05	0.585554	0.251957
Cluster of Protein BMH1 OS=Saccharomyces cerevisiae (strain ATCC 204508 / S288c) OX=559292 GN=BMH1 PE=1 SV=4 (BMH1_YEAST)	BMH1_YEAST	BMH1	0.00210375	0.00198903	0.00244025	0.00202564	0.00250137	0.00186592	0.00211201	0.00207282	0.00219055	0.00186324	0.177077	0.559829		0.00221201	0.00202091	0.130354	0.251944
Elongation factor 1-gamma 1 OS=Saccharomyces cerevisiae (strain ATCC 204508 / S288c) OX=559292 GN=CAM1 PE=1 SV=2	EF1G1_YEAST	CAM1	0.00159778	0.00145353	0.00135275	0.00143927	0.00131941	0.00131403	0.00121751	0.00129246	0.00143519	0.00142934	0.177422	0.559829		0.00143255	0.00133771	0.0988222	0.251944
Trans-aconitate 3-methyltransferase OS=Saccharomyces cerevisiae (strain ATCC 204508 / S288c) OX=559292 GN=TMT1 PE=1 SV=1	TMT1_YEAST	TMT1	0.000133149	5.10009e-05	0.000132622	7.99595e-05	5.49753e-05	5.2561e-05	4.96944e-05	7.31582e-05	7.55363e-05	5.10478e-05	0.177398	0.559829		9.03414e-05	6.03995e-05	0.580849	0.251944
Pyrroline-5-carboxylate reductase OS=Saccharomyces cerevisiae (strain ATCC 204508 / S288c) OX=559292 GN=PRO3 PE=1 SV=1	P5CR_YEAST	PRO3	0.000239668	0.000229504	0.000159147	0.000213225	0.000274876	0.000315366	0.000273319	0.000317019	0.00020143	0.000229715	0.17857	0.562223		0.000223284	0.00026737	-0.259957	0.250091
60S ribosomal protein L43-A OS=Saccharomyces cerevisiae (strain ATCC 204508 / S288c) OX=559292 GN=RPL43A PE=1 SV=1	RL43A_YEAST	RPL43A	0.00181082	0.00265205	0.00175062	0.00237213	0.00321605	0.00291714	0.00283258	0.00260931	0.00259341	0.00311391	0.179031	0.562447		0.00236033	0.00281327	-0.253257	0.249918
60S ribosomal protein L25 OS=Saccharomyces cerevisiae (strain ATCC 204508 / S288c) OX=559292 GN=RPL25 PE=1 SV=4	RL25_YEAST	RPL25	0.000798892	0.000765013	0.000795735	0.000772942	0.000769654	0.000788416	0.000844804	0.000731582	0.000906436	0.00091886	0.18062	0.564376		0.000780447	0.00083802	-0.102683	0.248431
Acetyl-CoA acetyltransferase OS=Saccharomyces cerevisiae (strain ATCC 204508 / S288c) OX=559292 GN=ERG10 PE=1 SV=3	THIL_YEAST	ERG10	0.000585854	0.000459008	0.000663112	0.000692982	0.000659703	0.00110378	0.000720569	0.000609652	0.000654648	0.000714669	0.181602	0.564376		0.000612132	0.000760664	-0.313416	0.248431
Mitochondrial distribution and morphology protein 38 OS=Saccharomyces cerevisiae (strain ATCC 204508 / S288c) OX=559292 GN=MDM38 PE=1 SV=1	MDM38_YEAST	MDM38	5.32595e-05	0.000102002	5.3049e-05	7.99595e-05	8.24629e-05	0.000105122	9.93888e-05	9.75443e-05	7.55363e-05	7.65716e-05	0.181279	0.564376		7.41465e-05	9.08326e-05	-0.292831	0.248431
Protein dopey OS=Saccharomyces cerevisiae (strain ATCC 204508 / S288c) OX=559292 GN=DOP1 PE=1 SV=1	DOP1_YEAST	DOP1	5.32595e-05	0.000127502	5.3049e-05	0.000159919	8.24629e-05	5.2561e-05	4.96944e-05	4.87722e-05	7.55363e-05	7.65716e-05	0.180947	0.564376		9.52385e-05	6.06271e-05	0.651582	0.248431
Ubiquitin-like protein SMT3 OS=Saccharomyces cerevisiae (strain ATCC 204508 / S288c) OX=559292 GN=SMT3 PE=1 SV=1	SMT3_YEAST	SMT3	0.000133149	0.000102002	0.000185671	0.000133266	0.000137438	0.000131403	0.000198778	0.000146316	0.000226609	0.000153143	0.181183	0.564376		0.000138305	0.00017125	-0.308247	0.248431
Protein SCD6 OS=Saccharomyces cerevisiae (strain ATCC 204508 / S288c) OX=559292 GN=SCD6 PE=1 SV=1	SCD6_YEAST	SCD6	7.98892e-05	0.000102002	0.000106098	0.000106613	0.000137438	7.88416e-05	9.93888e-05	9.75443e-05	0.000100715	7.65716e-05	0.183817	0.570031		0.000106408	9.06123e-05	0.231828	0.244101
Delta(24(24(1)))-sterol reductase OS=Saccharomyces cerevisiae (strain ATCC 204508 / S288c) OX=559292 GN=ERG4 PE=1 SV=2	ERG4_YEAST	ERG4	7.98892e-05	5.10009e-05	5.3049e-05	7.99595e-05	8.24629e-05	0.000105122	0.000124236	9.75443e-05	7.55363e-05	5.10478e-05	0.186646	0.577561		6.92723e-05	9.06973e-05	-0.388781	0.238402
Protein arginine N-methyltransferase SFM1 OS=Saccharomyces cerevisiae (strain ATCC 204508 / S288c) OX=559292 GN=SFM1 PE=1 SV=1	SFM1_YEAST	SFM1	5.32595e-05	5.10009e-05	5.3049e-05	7.99595e-05	0.000109951	7.88416e-05	9.93888e-05	0.00012193	7.55363e-05	7.65716e-05	0.189198	0.584206		6.94439e-05	9.04537e-05	-0.381333	0.233434
Guanylate kinase OS=Saccharomyces cerevisiae (strain ATCC 204508 / S288c) OX=559292 GN=GUK1 PE=1 SV=2	KGUA_YEAST	GUK1	0.000372816	0.000510009	0.000450916	0.000399797	0.00046729	0.000551891	0.000496944	0.000438949	0.000453218	0.000484954	0.190362	0.586542		0.000440166	0.000485191	-0.140506	0.231701
Branched-chain-amino-acid aminotransferase, mitochondrial OS=Saccharomyces cerevisiae (strain ATCC 204508 / S288c) OX=559292 GN=BAT1 PE=1 SV=1	BCA1_YEAST	BAT1	0.00101193	0.000867015	0.00122013	0.00119939	0.00109951	0.00099866	0.000919346	0.000877899	0.000956793	0.00109753	0.191415	0.587268		0.00107959	0.000970045	0.154365	0.231164
GMP synthase [glutamine-hydrolyzing] OS=Saccharomyces cerevisiae (strain ATCC 204508 / S288c) OX=559292 GN=GUA1 PE=1 SV=4	GUAA_YEAST	GUA1	0.000346187	0.000433508	0.000212196	0.000533063	0.00057724	0.00052561	0.00062118	0.000585266	0.000453218	0.00045943	0.191819	0.587268		0.000420439	0.000528941	-0.331211	0.231164
D-arabinono-1,4-lactone oxidase OS=Saccharomyces cerevisiae (strain ATCC 204508 / S288c) OX=559292 GN=ALO1 PE=1 SV=1	ALO_YEAST	ALO1	0.000213038	0.000280505	0.000318294	0.000319838	0.000247389	0.000446769	0.000273319	0.000268247	0.000302145	0.000382858	0.191599	0.587268		0.000275813	0.000334668	-0.27904	0.231164
Reticulon-like protein 1 OS=Saccharomyces cerevisiae (strain ATCC 204508 / S288c) OX=559292 GN=RTN1 PE=1 SV=1	RTN1_YEAST	RTN1	0.00218364	0.00191253	0.0024933	0.00151923	0.00167675	0.000788416	0.00198778	0.00178018	0.0020143	0.000944383	0.195228	0.595178		0.00195709	0.00150301	0.380854	0.225353
Chromatin structure-remodeling complex subunit RSC7 OS=Saccharomyces cerevisiae (strain ATCC 204508 / S288c) OX=559292 GN=NPL6 PE=1 SV=1	RSC7_YEAST	NPL6	5.32595e-05	5.10009e-05	5.3049e-05	5.33063e-05	5.49753e-05	0.000131403	4.96944e-05	7.31582e-05	7.55363e-05	5.10478e-05	0.194902	0.595178		5.31182e-05	7.61679e-05	-0.519976	0.225353
DNA topoisomerase 2-associated protein PAT1 OS=Saccharomyces cerevisiae (strain ATCC 204508 / S288c) OX=559292 GN=PAT1 PE=1 SV=4	PAT1_YEAST	PAT1	0.000106519	0.000153003	0.000106098	0.000159919	0.000109951	0.000183964	0.000124236	0.00012193	0.000176251	0.000153143	0.196418	0.597543		0.000127098	0.000151905	-0.257229	0.223631
Cluster of 60S ribosomal protein L21-B OS=Saccharomyces cerevisiae (strain ATCC 204508 / S288c) OX=559292 GN=RPL21B PE=1 SV=1 (RL21B_YEAST)	RL21B_YEAST	RPL21B	0.000692373	0.000663012	0.000610063	0.000799595	0.000879604	0.000946099	0.00079511	0.00068281	0.000830899	0.000842288	0.199453	0.598162		0.000728929	0.000819441	-0.168861	0.223181
Alpha,alpha-trehalose-phosphate synthase [UDP-forming] 56 kDa subunit OS=Saccharomyces cerevisiae (strain ATCC 204508 / S288c) OX=559292 GN=TPS1 PE=1 SV=2	TPS1_YEAST	TPS1	0.000719003	0.000637511	0.000503965	0.000666329	0.00057724	0.000604452	0.000596333	0.00056088	0.000553933	0.000484954	0.202565	0.598162		0.00062081	0.00056011	0.148441	0.223181
60S ribosomal protein L22-A OS=Saccharomyces cerevisiae (strain ATCC 204508 / S288c) OX=559292 GN=RPL22A PE=1 SV=3	RL22A_YEAST	RPL22A	0.000479335	0.000714012	0.000636588	0.000692982	0.000687191	0.000657013	0.000720569	0.00146316	0.000629469	0.000944383	0.199788	0.598162		0.000642022	0.00088292	-0.45966	0.223181
60S ribosomal protein L34-A OS=Saccharomyces cerevisiae (strain ATCC 204508 / S288c) OX=559292 GN=RPL34A PE=1 SV=1	RL34A_YEAST	RPL34A	0.000346187	0.000433508	0.000344818	0.000479757	0.00046729	0.000341647	0.000372708	0.000341405	0.000377682	0.000408382	0.202122	0.598162		0.000414312	0.000368365	0.169582	0.223181
E3 ubiquitin-protein ligase RSP5 OS=Saccharomyces cerevisiae (strain ATCC 204508 / S288c) OX=559292 GN=RSP5 PE=1 SV=1	RSP5_YEAST	RSP5	0.000292927	0.000255004	0.000291769	0.000426451	0.000357339	0.000367927	0.000323013	0.000341405	0.000453218	0.000408382	0.198321	0.598162		0.000324698	0.000378789	-0.222296	0.223181
m7GpppX diphosphatase OS=Saccharomyces cerevisiae (strain ATCC 204508 / S288c) OX=559292 GN=DCS1 PE=1 SV=1	DCPS_YEAST	DCS1	0.000399446	0.000306005	0.000371343	0.000266532	0.000302364	0.000367927	0.000298166	0.000268247	0.00020143	0.000255239	0.202523	0.598162		0.000329138	0.000278202	0.24256	0.223181
Uncharacterized protein YLR257W OS=Saccharomyces cerevisiae (strain ATCC 204508 / S288c) OX=559292 GN=YLR257W PE=1 SV=1	YL257_YEAST	YLR257W	0.000133149	0.000153003	0.000185671	0.000186572	0.000192413	0.000236525	0.000149083	0.000170703	0.00020143	0.000255239	0.202844	0.598162		0.000170162	0.000202596	-0.251699	0.223181
AP-3 complex subunit beta OS=Saccharomyces cerevisiae (strain ATCC 204508 / S288c) OX=559292 GN=APL6 PE=1 SV=2	AP3B_YEAST	APL6	5.32595e-05	5.10009e-05	7.95735e-05	7.99595e-05	5.49753e-05	0.000105122	4.96944e-05	7.31582e-05	7.55363e-05	0.000102096	0.197651	0.598162		6.37537e-05	8.11213e-05	-0.347571	0.223181
3-hydroxyanthranilate 3,4-dioxygenase OS=Saccharomyces cerevisiae (strain ATCC 204508 / S288c) OX=559292 GN=BNA1 PE=1 SV=1	3HAO_YEAST	BNA1	5.32595e-05	0.000102002	5.3049e-05	0.000106613	5.49753e-05	0.000131403	0.000124236	4.87722e-05	7.55363e-05	0.000153143	0.197946	0.598162		7.39796e-05	0.000106618	-0.527252	0.223181
Multifunctional methyltransferase subunit TRM112 OS=Saccharomyces cerevisiae (strain ATCC 204508 / S288c) OX=559292 GN=TRM112 PE=1 SV=1	TR112_YEAST	TRM112	0.000159778	0.000204004	0.000185671	0.000239878	0.000192413	5.2561e-05	0.00017393	0.000146316	0.000151073	0.000229715	0.201164	0.598162		0.000196349	0.000150719	0.381559	0.223181
RNA polymerase II subunit A C-terminal domain phosphatase OS=Saccharomyces cerevisiae (strain ATCC 204508 / S288c) OX=559292 GN=FCP1 PE=1 SV=1	FCP1_YEAST	FCP1	0.000133149	7.65013e-05	0.000132622	0.000106613	8.24629e-05	5.2561e-05	0.000124236	7.31582e-05	0.000100715	5.10478e-05	0.201109	0.598162		0.00010627	8.03436e-05	0.403474	0.223181
Pre-rRNA-processing protein PNO1 OS=Saccharomyces cerevisiae (strain ATCC 204508 / S288c) OX=559292 GN=PNO1 PE=1 SV=1	PNO1_YEAST	PNO1	7.98892e-05	5.10009e-05	7.95735e-05	7.99595e-05	8.24629e-05	5.2561e-05	9.93888e-05	9.75443e-05	0.000100715	0.000102096	0.200813	0.598162		7.45772e-05	9.04609e-05	-0.27856	0.223181
Methylenetetrahydrofolate dehydrogenase [NAD(+)] OS=Saccharomyces cerevisiae (strain ATCC 204508 / S288c) OX=559292 GN=MTD1 PE=1 SV=1	MTD1_YEAST	MTD1	7.98892e-05	5.10009e-05	7.95735e-05	7.99595e-05	5.49753e-05	7.88416e-05	9.93888e-05	9.75443e-05	5.03575e-05	0.000102096	0.201382	0.598162		6.90797e-05	8.56455e-05	-0.310117	0.223181
26S proteasome regulatory subunit RPN12 OS=Saccharomyces cerevisiae (strain ATCC 204508 / S288c) OX=559292 GN=RPN12 PE=1 SV=3	RPN12_YEAST	RPN12	5.32595e-05	5.10009e-05	5.3049e-05	5.33063e-05	0.000137438	0.000157683	7.45416e-05	9.75443e-05	7.55363e-05	0.000102096	0.198851	0.598162		6.96108e-05	0.00010148	-0.543815	0.223181
Probable metabolite transport protein YBR241C OS=Saccharomyces cerevisiae (strain ATCC 204508 / S288c) OX=559292 GN=YBR241C PE=1 SV=1	YB91_YEAST	YBR241C	0.000106519	7.65013e-05	5.3049e-05	7.99595e-05	8.24629e-05	5.2561e-05	7.45416e-05	7.31582e-05	7.55363e-05	5.10478e-05	0.20199	0.598162		7.96983e-05	6.5369e-05	0.285943	0.223181
RNA-binding protein SRO9 OS=Saccharomyces cerevisiae (strain ATCC 204508 / S288c) OX=559292 GN=SRO9 PE=1 SV=2	SRO9_YEAST	SRO9	0.000186408	0.000255004	0.00023872	0.000453104	0.000439802	0.000394208	0.000397555	0.000365791	0.000377682	0.00045943	0.205373	0.604383		0.000314608	0.000398933	-0.342592	0.218688
Saccharopine dehydrogenase [NADP(+), L-glutamate-forming] OS=Saccharomyces cerevisiae (strain ATCC 204508 / S288c) OX=559292 GN=LYS9 PE=1 SV=1	LYS9_YEAST	LYS9	0.000479335	0.000331506	0.000424392	0.000319838	0.000384827	0.000420488	0.000571485	0.000512108	0.000453218	0.00033181	0.206144	0.605418		0.00038798	0.000457822	-0.238806	0.217945
Protein MSS51, mitochondrial OS=Saccharomyces cerevisiae (strain ATCC 204508 / S288c) OX=559292 GN=MSS51 PE=1 SV=2	MSS51_YEAST	MSS51	7.98892e-05	5.10009e-05	5.3049e-05	5.33063e-05	5.49753e-05	7.88416e-05	9.93888e-05	9.75443e-05	5.03575e-05	5.10478e-05	0.207332	0.607669		5.84441e-05	7.5436e-05	-0.368195	0.216333
5'-3' exoribonuclease 1 OS=Saccharomyces cerevisiae (strain ATCC 204508 / S288c) OX=559292 GN=XRN1 PE=1 SV=1	XRN1_YEAST	XRN1	0.00101193	0.00109652	0.00106098	0.00127935	0.000989555	0.00136659	0.00114297	0.00112176	0.00123376	0.001072	0.209308	0.610282		0.00108767	0.00118742	-0.126588	0.21447
CTP synthase 1 OS=Saccharomyces cerevisiae (strain ATCC 204508 / S288c) OX=559292 GN=URA7 PE=1 SV=2	URA7_YEAST	URA7	0.000346187	0.000331506	0.000318294	0.000346491	0.000247389	0.000420488	0.000397555	0.000268247	0.000327324	0.000587049	0.209493	0.610282		0.000317973	0.000400133	-0.331573	0.21447
DnaJ-related protein SCJ1 OS=Saccharomyces cerevisiae (strain ATCC 204508 / S288c) OX=559292 GN=SCJ1 PE=1 SV=2	SCJ1_YEAST	SCJ1	7.98892e-05	7.65013e-05	0.000106098	7.99595e-05	0.000137438	0.000105122	7.45416e-05	7.31582e-05	5.03575e-05	7.65716e-05	0.208785	0.610282		9.59772e-05	7.59502e-05	0.337638	0.21447
ATPase family gene 2 protein OS=Saccharomyces cerevisiae (strain ATCC 204508 / S288c) OX=559292 GN=AFG2 PE=1 SV=1	AFG2_YEAST	AFG2	5.32595e-05	5.10009e-05	5.3049e-05	7.99595e-05	8.24629e-05	0.000105122	7.45416e-05	4.87722e-05	7.55363e-05	0.000102096	0.209995	0.61051		6.39463e-05	8.12135e-05	-0.344858	0.214307
Serine/threonine-protein kinase PSK1 OS=Saccharomyces cerevisiae (strain ATCC 204508 / S288c) OX=559292 GN=PSK1 PE=1 SV=2	PSK1_YEAST	PSK1	7.98892e-05	0.000102002	7.95735e-05	7.99595e-05	0.000109951	7.88416e-05	7.45416e-05	4.87722e-05	0.000100715	7.65716e-05	0.21078	0.610534		9.02749e-05	7.58884e-05	0.250446	0.21429
Bud site selection protein 27 OS=Saccharomyces cerevisiae (strain ATCC 204508 / S288c) OX=559292 GN=BUD27 PE=1 SV=1	BUD27_YEAST	BUD27	0.000106519	7.65013e-05	5.3049e-05	5.33063e-05	8.24629e-05	0.000105122	9.93888e-05	7.31582e-05	7.55363e-05	0.000102096	0.211274	0.610534		7.43677e-05	9.10602e-05	-0.292144	0.21429
Ribonuclease P/MRP protein subunit POP5 OS=Saccharomyces cerevisiae (strain ATCC 204508 / S288c) OX=559292 GN=POP5 PE=1 SV=1	POP5_YEAST	POP5	5.32595e-05	5.10009e-05	7.95735e-05	5.33063e-05	5.49753e-05	5.2561e-05	4.96944e-05	4.87722e-05	5.03575e-05	5.10478e-05	0.211103	0.610534		5.84231e-05	5.04866e-05	0.210639	0.21429
Aconitate hydratase, mitochondrial OS=Saccharomyces cerevisiae (strain ATCC 204508 / S288c) OX=559292 GN=ACO1 PE=1 SV=2	ACON_YEAST	ACO1	0.00226353	0.00300905	0.00183019	0.00391801	0.00269379	0.00212872	0.00211201	0.00238984	0.0021402	0.00232267	0.214957	0.611148		0.00274291	0.00221869	0.306003	0.213854
Clustered mitochondria protein 1 OS=Saccharomyces cerevisiae (strain ATCC 204508 / S288c) OX=559292 GN=CLU1 PE=1 SV=1	CLU_YEAST	CLU1	0.000692373	0.000943517	0.000583539	0.00106613	0.00107202	0.0010775	0.000944193	0.000975443	0.00103233	0.001072	0.213656	0.611148		0.000871515	0.00102029	-0.227388	0.213854
Keratin, type I cytoskeletal 10 OS=Homo sapiens GN=KRT10 PE=1 SV=6	K1C10_HUMAN	KRT10	0.00111845	0.00170853	0.000636588	0.00119939	0.000907092	0.000735855	0.00134175	0.00056088	0.000730184	0.000689145	0.216148	0.611148		0.00111401	0.000811562	0.456989	0.213854
Uncharacterized phosphatase YNL010W OS=Saccharomyces cerevisiae (strain ATCC 204508 / S288c) OX=559292 GN=YNL010W PE=1 SV=1	YNB0_YEAST	YNL010W	0.000612484	0.000510009	0.000503965	0.000479757	0.000357339	0.000604452	0.000546638	0.000536494	0.000503575	0.000587049	0.212161	0.611148		0.000492711	0.000555642	-0.173413	0.213854
Rab GDP-dissociation inhibitor OS=Saccharomyces cerevisiae (strain ATCC 204508 / S288c) OX=559292 GN=GDI1 PE=1 SV=1	GDI1_YEAST	GDI1	0.000505965	0.000510009	0.000610063	0.000479757	0.000494777	0.000578171	0.000347861	0.000390177	0.000478397	0.000484954	0.212431	0.611148		0.000520114	0.000455912	0.190074	0.213854
tRNA pseudouridine synthase 1 OS=Saccharomyces cerevisiae (strain ATCC 204508 / S288c) OX=559292 GN=PUS1 PE=1 SV=1	PUS1_YEAST	PUS1	0.000292927	0.000357006	0.00023872	0.000373144	0.000247389	0.000315366	0.000248472	0.000170703	0.00020143	0.000306287	0.21372	0.611148		0.000301837	0.000248451	0.280807	0.213854
Phospholipid-transporting ATPase DNF1 OS=Saccharomyces cerevisiae (strain ATCC 204508 / S288c) OX=559292 GN=DNF1 PE=1 SV=2	ATC5_YEAST	DNF1	7.98892e-05	7.65013e-05	0.000185671	5.33063e-05	0.000109951	5.2561e-05	7.45416e-05	4.87722e-05	5.03575e-05	0.000102096	0.21322	0.611148		0.000101064	6.56656e-05	0.622057	0.213854
Vacuolar transporter chaperone 3 OS=Saccharomyces cerevisiae (strain ATCC 204508 / S288c) OX=559292 GN=VTC3 PE=1 SV=1	VTC3_YEAST	VTC3	7.98892e-05	5.10009e-05	5.3049e-05	5.33063e-05	5.49753e-05	5.2561e-05	4.96944e-05	4.87722e-05	5.03575e-05	5.10478e-05	0.215199	0.611148		5.84441e-05	5.04866e-05	0.211159	0.213854
Cytochrome b-c1 complex subunit 7 OS=Saccharomyces cerevisiae (strain ATCC 204508 / S288c) OX=559292 GN=QCR7 PE=1 SV=2	QCR7_YEAST	QCR7	0.000159778	0.000153003	0.000159147	5.33063e-05	8.24629e-05	7.88416e-05	9.93888e-05	7.31582e-05	5.03575e-05	0.000127619	0.214994	0.611148		0.000121539	8.58731e-05	0.501147	0.213854
Uncharacterized GTP-binding protein YGR210C OS=Saccharomyces cerevisiae (strain ATCC 204508 / S288c) OX=559292 GN=YGR210C PE=1 SV=1	YG4I_YEAST	YGR210C	5.32595e-05	5.10009e-05	5.3049e-05	7.99595e-05	5.49753e-05	5.2561e-05	4.96944e-05	4.87722e-05	5.03575e-05	5.10478e-05	0.216101	0.611148		5.84488e-05	5.04866e-05	0.211274	0.213854
Nucleoporin SEH1 OS=Saccharomyces cerevisiae (strain ATCC 204508 / S288c) OX=559292 GN=SEH1 PE=1 SV=1	SEH1_YEAST	SEH1	5.32595e-05	5.10009e-05	5.3049e-05	7.99595e-05	5.49753e-05	5.2561e-05	4.96944e-05	4.87722e-05	5.03575e-05	5.10478e-05	0.216101	0.611148		5.84488e-05	5.04866e-05	0.211274	0.213854
Clathrin heavy chain OS=Saccharomyces cerevisiae (strain ATCC 204508 / S288c) OX=559292 GN=CHC1 PE=1 SV=1	CLH_YEAST	CHC1	0.000798892	0.000918016	0.00076921	0.00109278	0.000989555	0.00134031	0.00106843	0.0010486	0.000830899	0.000969907	0.219661	0.618655		0.000913691	0.00105163	-0.202848	0.208552
T-complex protein 1 subunit eta OS=Saccharomyces cerevisiae (strain ATCC 204508 / S288c) OX=559292 GN=CCT7 PE=1 SV=1	TCPH_YEAST	CCT7	0.000186408	0.000204004	0.000265245	0.000213225	0.000247389	0.000420488	0.000273319	0.000219475	0.000176251	0.000357334	0.21931	0.618655		0.000223254	0.000289374	-0.374246	0.208552
Thioredoxin-2 OS=Saccharomyces cerevisiae (strain ATCC 204508 / S288c) OX=559292 GN=TRX2 PE=1 SV=3	TRX2_YEAST	TRX2	0.000319557	0.000306005	0.000318294	0.000426451	0.000412314	0.000315366	0.000323013	0.000292633	0.000352503	0.000306287	0.221285	0.620805		0.000356524	0.00031796	0.165153	0.207045
Alpha-mannosidase OS=Saccharomyces cerevisiae (strain ATCC 204508 / S288c) OX=559292 GN=AMS1 PE=1 SV=2	MAN1_YEAST	AMS1	0.000159778	7.65013e-05	0.000265245	7.99595e-05	5.49753e-05	7.88416e-05	9.93888e-05	7.31582e-05	5.03575e-05	5.10478e-05	0.221164	0.620805		0.000127292	7.05588e-05	0.851243	0.207045
Putative reductase 1 OS=Saccharomyces cerevisiae (strain ATCC 204508 / S288c) OX=559292 GN=YPR1 PE=1 SV=1	YPR1_YEAST	YPR1	0.000292927	0.000280505	0.000318294	0.000319838	0.000274876	0.000289086	0.000198778	0.000292633	0.000251788	0.000306287	0.221797	0.621031		0.000297288	0.000267714	0.151168	0.206887
Thioredoxin-1 OS=Saccharomyces cerevisiae (strain ATCC 204508 / S288c) OX=559292 GN=TRX1 PE=1 SV=3	TRX1_YEAST	TRX1	0.000239668	0.000204004	0.000265245	0.000293185	0.000329852	0.000289086	0.000298166	0.000292633	0.000302145	0.000306287	0.222851	0.622775		0.000266391	0.000297663	-0.160139	0.205669
Cluster of NADP-specific glutamate dehydrogenase 1 OS=Saccharomyces cerevisiae (strain ATCC 204508 / S288c) OX=559292 GN=GDH1 PE=1 SV=2 (DHE4_YEAST)	DHE4_YEAST	GDH1	0.0019706	0.00193803	0.00201586	0.00197233	0.00225399	0.00212872	0.00211201	0.00204843	0.00234163	0.00204191	0.223525	0.623449		0.00203016	0.00213454	-0.0723294	0.205199
Calmodulin OS=Saccharomyces cerevisiae (strain ATCC 204508 / S288c) OX=559292 GN=CMD1 PE=1 SV=1	CALM_YEAST	CMD1	0.000159778	0.000255004	0.00023872	0.000293185	0.000302364	0.000131403	0.000149083	0.000268247	0.000251788	0.000204191	0.224553	0.625108		0.00024981	0.000200942	0.314053	0.204045
Cluster of 6-phosphogluconate dehydrogenase, decarboxylating 1 OS=Saccharomyces cerevisiae (strain ATCC 204508 / S288c) OX=559292 GN=GND1 PE=1 SV=1 (6PGD1_YEAST)	6PGD1_YEAST	GND1	0.00287601	0.00295805	0.00358081	0.00277193	0.00305113	0.00278573	0.00273319	0.00282879	0.00304663	0.00280763	0.226804	0.627308		0.00304759	0.00284039	0.101576	0.202519
H/ACA ribonucleoprotein complex subunit GAR1 OS=Saccharomyces cerevisiae (strain ATCC 204508 / S288c) OX=559292 GN=GAR1 PE=1 SV=1	GAR1_YEAST	GAR1	0.000213038	0.000204004	0.000132622	0.000213225	0.000137438	0.000183964	0.000248472	0.000243861	0.000151073	0.000255239	0.226337	0.627308		0.000180065	0.000216522	-0.265989	0.202519
Uncharacterized protein YMR315W OS=Saccharomyces cerevisiae (strain ATCC 204508 / S288c) OX=559292 GN=YMR315W PE=1 SV=1	YM94_YEAST	YMR315W	0.000106519	0.000102002	5.3049e-05	0.000133266	0.000192413	0.000262805	0.000124236	0.00012193	0.000151073	0.000153143	0.226831	0.627308		0.00011745	0.000162637	-0.469616	0.202519
Aromatic amino acid aminotransferase 2 OS=Saccharomyces cerevisiae (strain ATCC 204508 / S288c) OX=559292 GN=ARO9 PE=1 SV=3	ARO9_YEAST	ARO9	0.000133149	7.65013e-05	0.000132622	0.000213225	8.24629e-05	0.000105122	9.93888e-05	4.87722e-05	0.000100715	0.000102096	0.227327	0.627308		0.000127592	9.12187e-05	0.484138	0.202519
NGG1-interacting factor 3 OS=Saccharomyces cerevisiae (strain ATCC 204508 / S288c) OX=559292 GN=NIF3 PE=1 SV=1	NIF3_YEAST	NIF3	0.000133149	0.000153003	0.000132622	0.000133266	0.000137438	0.000183964	0.000149083	0.000146316	0.000125894	0.000153143	0.227519	0.627308		0.000137896	0.00015168	-0.137456	0.202519
Low-affinity glucose transporter HXT3 OS=Saccharomyces cerevisiae (strain ATCC 204508 / S288c) OX=559292 GN=HXT3 PE=1 SV=1	HXT3_YEAST	HXT3	0.000239668	0.000280505	0.000291769	0.000239878	0.000439802	0.000341647	0.000298166	0.000341405	0.00040286	0.000382858	0.230665	0.634573		0.000298325	0.000353387	-0.244368	0.197519
Bud site selection protein 14 OS=Saccharomyces cerevisiae (strain ATCC 204508 / S288c) OX=559292 GN=BUD14 PE=1 SV=4	BUD14_YEAST	BUD14	0.000106519	5.10009e-05	0.000106098	5.33063e-05	5.49753e-05	5.2561e-05	7.45416e-05	4.87722e-05	5.03575e-05	5.10478e-05	0.231034	0.634573		7.43799e-05	5.5456e-05	0.423569	0.197519
Eukaryotic translation initiation factor 3 subunit B OS=Saccharomyces cerevisiae (strain ATCC 204508 / S288c) OX=559292 GN=PRT1 PE=1 SV=1	EIF3B_YEAST	PRT1	0.000585854	0.000637511	0.000610063	0.000533063	0.00057724	0.000604452	0.000521791	0.00056088	0.000503575	0.000587049	0.234675	0.640173		0.000588746	0.000555549	0.0837311	0.193703
DNA-directed RNA polymerase I subunit RPA135 OS=Saccharomyces cerevisiae (strain ATCC 204508 / S288c) OX=559292 GN=RPA135 PE=1 SV=1	RPA2_YEAST	RPA135	0.000319557	0.000255004	0.000397867	0.000426451	0.000384827	0.000420488	0.000521791	0.000292633	0.00040286	0.00045943	0.235588	0.640173		0.000356741	0.00041944	-0.233588	0.193703
Very-long-chain enoyl-CoA reductase OS=Saccharomyces cerevisiae (strain ATCC 204508 / S288c) OX=559292 GN=TSC13 PE=1 SV=1	TECR_YEAST	TSC13	0.000239668	0.000229504	0.000265245	0.000186572	0.000274876	0.000183964	0.000223625	0.000195089	0.000276966	0.000127619	0.235736	0.640173		0.000239173	0.000201453	0.247614	0.193703
H/ACA ribonucleoprotein complex subunit NHP2 OS=Saccharomyces cerevisiae (strain ATCC 204508 / S288c) OX=559292 GN=NHP2 PE=1 SV=2	NHP2_YEAST	NHP2	0.000106519	0.000102002	0.000132622	0.000133266	0.000137438	0.000131403	9.93888e-05	9.75443e-05	0.000125894	7.65716e-05	0.23472	0.640173		0.000122369	0.00010616	0.205	0.193703
Nicotinate-nucleotide pyrophosphorylase [carboxylating] OS=Saccharomyces cerevisiae (strain ATCC 204508 / S288c) OX=559292 GN=BNA6 PE=1 SV=1	NADC_YEAST	BNA6	7.98892e-05	7.65013e-05	5.3049e-05	0.000106613	0.000109951	0.000105122	4.96944e-05	7.31582e-05	5.03575e-05	5.10478e-05	0.234827	0.640173		8.52005e-05	6.5876e-05	0.37111	0.193703
Transcriptional regulator URE2 OS=Saccharomyces cerevisiae (strain ATCC 204508 / S288c) OX=559292 GN=URE2 PE=1 SV=1	URE2_YEAST	URE2	7.98892e-05	5.10009e-05	0.000132622	7.99595e-05	8.24629e-05	7.88416e-05	4.96944e-05	7.31582e-05	5.03575e-05	7.65716e-05	0.235033	0.640173		8.5187e-05	6.57247e-05	0.374198	0.193703
Ubiquitin-binding protein CUE5 OS=Saccharomyces cerevisiae (strain ATCC 204508 / S288c) OX=559292 GN=CUE5 PE=1 SV=1	CUE5_YEAST	CUE5	0.000133149	0.000178503	0.000265245	0.000106613	0.000137438	7.88416e-05	9.93888e-05	9.75443e-05	0.000176251	0.000153143	0.237286	0.642568		0.00016419	0.000121034	0.439951	0.192081
1,4-alpha-glucan-branching enzyme OS=Saccharomyces cerevisiae (strain ATCC 204508 / S288c) OX=559292 GN=GLC3 PE=1 SV=2	GLGB_YEAST	GLC3	5.32595e-05	0.000153003	0.000106098	7.99595e-05	8.24629e-05	5.2561e-05	7.45416e-05	9.75443e-05	7.55363e-05	5.10478e-05	0.237509	0.642568		9.49565e-05	7.02462e-05	0.434847	0.192081
ABC transporter ATP-binding protein ARB1 OS=Saccharomyces cerevisiae (strain ATCC 204508 / S288c) OX=559292 GN=ARB1 PE=1 SV=1	ARB1_YEAST	ARB1	0.000745633	0.000969017	0.000716161	0.00106613	0.00101704	0.00099866	0.00106843	0.000926671	0.000981972	0.00104648	0.240275	0.646792		0.000902796	0.00100444	-0.153923	0.189236
Mitochondrial import inner membrane translocase subunit TIM50 OS=Saccharomyces cerevisiae (strain ATCC 204508 / S288c) OX=559292 GN=TIM50 PE=1 SV=1	TIM50_YEAST	TIM50	0.000532595	0.000535509	0.000477441	0.000666329	0.000549753	0.000578171	0.000472097	0.000512108	0.000478397	0.000484954	0.240616	0.646792		0.000552325	0.000505145	0.12882	0.189236
Inositol hexakisphosphate and diphosphoinositol-pentakisphosphate kinase OS=Saccharomyces cerevisiae (strain ATCC 204508 / S288c) OX=559292 GN=VIP1 PE=1 SV=1	VIP1_YEAST	VIP1	0.000106519	0.000127502	0.000185671	0.000159919	0.000164926	0.000131403	9.93888e-05	0.00012193	0.000176251	7.65716e-05	0.240865	0.646792		0.000148907	0.000121109	0.298111	0.189236
Siderophore iron transporter ENB1 OS=Saccharomyces cerevisiae (strain ATCC 204508 / S288c) OX=559292 GN=ENB1 PE=1 SV=1	ENB1_YEAST	ENB1	0.000106519	5.10009e-05	5.3049e-05	5.33063e-05	8.24629e-05	5.2561e-05	7.45416e-05	9.75443e-05	0.000100715	0.000127619	0.24042	0.646792		6.92676e-05	9.05963e-05	-0.387271	0.189236
Importin alpha re-exporter OS=Saccharomyces cerevisiae (strain ATCC 204508 / S288c) OX=559292 GN=CSE1 PE=1 SV=2	CSE1_YEAST	CSE1	5.32595e-05	5.10009e-05	5.3049e-05	5.33063e-05	0.000109951	0.000131403	4.96944e-05	9.75443e-05	5.03575e-05	0.000127619	0.241544	0.647411		6.41132e-05	9.13236e-05	-0.510366	0.18882
ATP synthase subunit alpha, mitochondrial OS=Saccharomyces cerevisiae (strain ATCC 204508 / S288c) OX=559292 GN=ATP1 PE=1 SV=5	ATPA_YEAST	ATP1	0.00122497	0.00102002	0.00103446	0.000959514	0.000962067	0.000735855	0.00096904	0.000853513	0.00115822	0.000944383	0.243743	0.648919		0.0010402	0.000932203	0.158151	0.187809
Coatomer subunit alpha OS=Saccharomyces cerevisiae (strain ATCC 204508 / S288c) OX=559292 GN=COP1 PE=1 SV=2	COPA_YEAST	COP1	0.000905411	0.000765013	0.000557014	0.000879554	0.000742166	0.000946099	0.000770263	0.000877899	0.000830899	0.000867812	0.243857	0.648919		0.000769832	0.000858594	-0.157433	0.187809
60S ribosomal protein L16-B OS=Saccharomyces cerevisiae (strain ATCC 204508 / S288c) OX=559292 GN=RPL16B PE=1 SV=3	RL16B_YEAST	RPL16B	0.000932041	0.00102002	0.000928357	0.00114609	0.00101704	0.00110378	0.00121751	0.000902285	0.00110787	0.00112305	0.243907	0.648919		0.00100871	0.0010909	-0.113008	0.187809
Ribosome biogenesis protein ERB1 OS=Saccharomyces cerevisiae (strain ATCC 204508 / S288c) OX=559292 GN=ERB1 PE=1 SV=1	ERB1_YEAST	ERB1	0.000292927	0.000178503	0.000159147	0.000266532	0.000192413	0.000157683	0.00017393	0.000195089	0.000176251	0.000204191	0.2428	0.648919		0.000217904	0.000181429	0.264291	0.187809
Adenylosuccinate lyase OS=Saccharomyces cerevisiae (strain ATCC 204508 / S288c) OX=559292 GN=ADE13 PE=1 SV=1	PUR8_YEAST	ADE13	0.000532595	0.000510009	0.00053049	0.000639676	0.000659703	0.000367927	0.000596333	0.00056088	0.000453218	0.000561525	0.245148	0.650153		0.000574495	0.000507977	0.177531	0.186984
Eukaryotic translation initiation factor 3 subunit G OS=Saccharomyces cerevisiae (strain ATCC 204508 / S288c) OX=559292 GN=TIF35 PE=1 SV=1	EIF3G_YEAST	TIF35	0.000319557	0.000357006	0.000265245	0.000399797	0.000329852	0.000341647	0.000248472	0.000268247	0.000302145	0.00033181	0.245273	0.650153		0.000334291	0.000298464	0.163548	0.186984
Target of rapamycin complex subunit LST8 OS=Saccharomyces cerevisiae (strain ATCC 204508 / S288c) OX=559292 GN=LST8 PE=1 SV=1	LST8_YEAST	LST8	5.32595e-05	5.10009e-05	5.3049e-05	5.33063e-05	8.24629e-05	5.2561e-05	4.96944e-05	4.87722e-05	5.03575e-05	5.10478e-05	0.246193	0.651395		5.86157e-05	5.04866e-05	0.215388	0.186156
Cluster of Heat shock protein SSA2 OS=Saccharomyces cerevisiae (strain ATCC 204508 / S288c) OX=559292 GN=SSA2 PE=1 SV=3 (HSP72_YEAST)	HSP72_YEAST	SSA2	0.00908074	0.00831315	0.00758601	0.00858232	0.00846619	0.00898794	0.0084232	0.00897408	0.00883775	0.00852498	0.249538	0.653055		0.00840568	0.00874959	-0.0578504	0.18505
Eukaryotic translation initiation factor 2 subunit gamma OS=Saccharomyces cerevisiae (strain ATCC 204508 / S288c) OX=559292 GN=GCD11 PE=1 SV=1	IF2G_YEAST	GCD11	0.000719003	0.000663012	0.000557014	0.000559716	0.000797141	0.000867257	0.000695721	0.000658424	0.000629469	0.000893336	0.247987	0.653055		0.000659177	0.000748842	-0.183994	0.18505
Uncharacterized protein YNL134C OS=Saccharomyces cerevisiae (strain ATCC 204508 / S288c) OX=559292 GN=YNL134C PE=1 SV=1	YNN4_YEAST	YNL134C	0.000798892	0.000867015	0.000795735	0.000639676	0.000824629	0.000762135	0.000745416	0.000755968	0.000705006	0.000689145	0.248375	0.653055		0.000785189	0.000731534	0.102116	0.18505
Replication factor A protein 1 OS=Saccharomyces cerevisiae (strain ATCC 204508 / S288c) OX=559292 GN=RFA1 PE=1 SV=1	RFA1_YEAST	RFA1	0.000239668	0.000306005	0.000265245	0.000239878	0.000302364	0.000210244	0.000273319	0.000195089	0.00020143	0.000306287	0.249181	0.653055		0.000270632	0.000237274	0.189781	0.18505
DNA-binding protein REB1 OS=Saccharomyces cerevisiae (strain ATCC 204508 / S288c) OX=559292 GN=REB1 PE=1 SV=2	REB1_YEAST	REB1	5.32595e-05	0.000102002	0.000132622	5.33063e-05	5.49753e-05	0.000183964	7.45416e-05	0.00012193	7.55363e-05	0.000102096	0.247965	0.653055		7.92331e-05	0.000111613	-0.494337	0.18505
Dolichyl-diphosphooligosaccharide--protein glycosyltransferase subunit 1 OS=Saccharomyces cerevisiae (strain ATCC 204508 / S288c) OX=559292 GN=OST1 PE=1 SV=1	OST1_YEAST	OST1	0.000186408	0.000153003	0.000185671	0.000213225	5.49753e-05	0.000210244	0.00017393	0.000170703	0.00020143	0.000229715	0.249459	0.653055		0.000158657	0.000197204	-0.313785	0.18505
Proteasome subunit beta type-4 OS=Saccharomyces cerevisiae (strain ATCC 204508 / S288c) OX=559292 GN=PRE1 PE=1 SV=2	PSB4_YEAST	PRE1	7.98892e-05	0.000102002	7.95735e-05	7.99595e-05	8.24629e-05	0.000210244	9.93888e-05	9.75443e-05	7.55363e-05	0.000102096	0.249996	0.653069		8.47774e-05	0.000116962	-0.464286	0.185041
Ran-specific GTPase-activating protein 1 OS=Saccharomyces cerevisiae (strain ATCC 204508 / S288c) OX=559292 GN=YRB1 PE=1 SV=1	YRB1_YEAST	YRB1	0.000505965	0.00056101	0.000450916	0.000639676	0.000632216	0.000551891	0.000447249	0.000487722	0.000553933	0.000484954	0.251057	0.653474		0.000557957	0.00050515	0.143442	0.184772
Protease B inhibitor 2 OS=Saccharomyces cerevisiae (strain ATCC 204508 / S288c) OX=559292 GN=PBI2 PE=1 SV=1	IPB2_YEAST	PBI2	0.000159778	0.000127502	5.3049e-05	0.000133266	0.000137438	0.000210244	0.000124236	0.00012193	0.000151073	0.000153143	0.250738	0.653474		0.000122207	0.000152125	-0.315936	0.184772
Delta-aminolevulinic acid dehydratase OS=Saccharomyces cerevisiae (strain ATCC 204508 / S288c) OX=559292 GN=HEM2 PE=1 SV=2	HEM2_YEAST	HEM2	0.000452706	0.000357006	0.000477441	0.000426451	0.000412314	0.000446769	0.000298166	0.000390177	0.000428039	0.000357334	0.255669	0.663672		0.000425184	0.000384097	0.146615	0.178047
RING-box protein HRT1 OS=Saccharomyces cerevisiae (strain ATCC 204508 / S288c) OX=559292 GN=HRT1 PE=1 SV=1	RBX1_YEAST	HRT1	0.000133149	7.65013e-05	7.95735e-05	7.99595e-05	5.49753e-05	5.2561e-05	7.45416e-05	9.75443e-05	5.03575e-05	5.10478e-05	0.255896	0.663672		8.48317e-05	6.52104e-05	0.3795	0.178047
Essential for maintenance of the cell wall protein 1 OS=Saccharomyces cerevisiae (strain ATCC 204508 / S288c) OX=559292 GN=EMW1 PE=1 SV=1	EMW1_YEAST	EMW1	7.98892e-05	5.10009e-05	5.3049e-05	5.33063e-05	0.000109951	0.000105122	7.45416e-05	7.31582e-05	0.000100715	7.65716e-05	0.257833	0.665378		6.94392e-05	8.60217e-05	-0.308951	0.176932
Glutamine-dependent NAD(+) synthetase OS=Saccharomyces cerevisiae (strain ATCC 204508 / S288c) OX=559292 GN=QNS1 PE=1 SV=1	NADE_YEAST	QNS1	0.000159778	0.000153003	0.000132622	0.000159919	8.24629e-05	0.000105122	0.000149083	9.75443e-05	0.000125894	0.000102096	0.257692	0.665378		0.000137557	0.000115948	0.246555	0.176932
Monoglyceride lipase OS=Saccharomyces cerevisiae (strain ATCC 204508 / S288c) OX=559292 GN=YJU3 PE=1 SV=2	MGLL_YEAST	YJU3	0.000106519	0.000102002	0.000132622	0.000133266	8.24629e-05	0.000131403	9.93888e-05	9.75443e-05	5.03575e-05	7.65716e-05	0.257938	0.665378		0.000111374	9.1053e-05	0.29064	0.176932
Cell division control protein 48 OS=Saccharomyces cerevisiae (strain ATCC 204508 / S288c) OX=559292 GN=CDC48 PE=1 SV=3	CDC48_YEAST	CDC48	0.00210375	0.00214204	0.00225458	0.00221221	0.00208906	0.00228641	0.00186354	0.00197527	0.0021402	0.00204191	0.259932	0.6686		0.00216033	0.00206146	0.067581	0.174834
Cytochrome c oxidase subunit 6A, mitochondrial OS=Saccharomyces cerevisiae (strain ATCC 204508 / S288c) OX=559292 GN=COX13 PE=1 SV=1	COX13_YEAST	COX13	0.000159778	0.000204004	0.000212196	0.000186572	0.000137438	0.000105122	0.00017393	0.000146316	0.000176251	0.000178667	0.260114	0.6686		0.000179998	0.000156057	0.205901	0.174834
Altered inheritance of mitochondria protein 9, mitochondrial OS=Saccharomyces cerevisiae (strain ATCC 204508 / S288c) OX=559292 GN=AIM9 PE=1 SV=1	AIM9_YEAST	AIM9	0.000186408	0.000229504	0.000159147	0.000319838	0.000219901	0.000183964	0.00017393	0.000170703	0.00020143	0.000204191	0.260777	0.669111		0.00022296	0.000186844	0.254952	0.174502
60S ribosomal protein L5 OS=Saccharomyces cerevisiae (strain ATCC 204508 / S288c) OX=559292 GN=RPL5 PE=1 SV=4	RL5_YEAST	RPL5	0.00221027	0.00295805	0.00262593	0.0025587	0.00214404	0.00236525	0.00283258	0.00312142	0.00289556	0.00250134	0.261888	0.669515		0.0024994	0.00274323	-0.134295	0.174239
Mitochondrial import receptor subunit TOM70 OS=Saccharomyces cerevisiae (strain ATCC 204508 / S288c) OX=559292 GN=TOM70 PE=1 SV=2	TOM70_YEAST	TOM70	0.000292927	0.000280505	0.00023872	0.000346491	0.000247389	0.000394208	0.000248472	0.000341405	0.000302145	0.000306287	0.261591	0.669515		0.000281206	0.000318503	-0.179679	0.174239
UPF0160 protein YER156C OS=Saccharomyces cerevisiae (strain ATCC 204508 / S288c) OX=559292 GN=YER156C PE=1 SV=1	YEY6_YEAST	YER156C	0.000239668	0.000204004	0.000185671	0.000266532	0.000219901	0.000236525	0.000273319	0.000243861	0.00020143	0.000280763	0.263065	0.669515		0.000223155	0.000247179	-0.147512	0.174239
Protein ISD11 OS=Saccharomyces cerevisiae (strain ATCC 204508 / S288c) OX=559292 GN=ISD11 PE=1 SV=1	ISD11_YEAST	ISD11	5.32595e-05	5.10009e-05	5.3049e-05	5.33063e-05	5.49753e-05	5.2561e-05	7.45416e-05	7.31582e-05	5.03575e-05	5.10478e-05	0.263256	0.669515		5.31182e-05	6.03332e-05	-0.183747	0.174239
Dol-P-Man:Man(7)GlcNAc(2)-PP-Dol alpha-1,6-mannosyltransferase OS=Saccharomyces cerevisiae (strain ATCC 204508 / S288c) OX=559292 GN=ALG12 PE=1 SV=1	ALG12_YEAST	ALG12	7.98892e-05	7.65013e-05	0.000106098	7.99595e-05	8.24629e-05	7.88416e-05	4.96944e-05	4.87722e-05	7.55363e-05	0.000102096	0.262438	0.669515		8.49822e-05	7.0988e-05	0.259586	0.174239
60S acidic ribosomal protein P0 OS=Saccharomyces cerevisiae (strain ATCC 204508 / S288c) OX=559292 GN=RPP0 PE=1 SV=2	RLA0_YEAST	RPP0	0.00316894	0.00362106	0.00416435	0.00325169	0.00175921	0.00354787	0.00417433	0.00414563	0.00395307	0.00296077	0.263941	0.670075		0.00319305	0.00375633	-0.234391	0.173877
Phosphomannomutase OS=Saccharomyces cerevisiae (strain ATCC 204508 / S288c) OX=559292 GN=SEC53 PE=1 SV=1	PMM_YEAST	SEC53	0.00122497	0.00145353	0.00145885	0.00106613	0.00153931	0.00157683	0.0013666	0.00153632	0.00148555	0.00137829	0.265542	0.670597		0.00134855	0.00146872	-0.123142	0.173538
NADPH-dependent aldose reductase GRE3 OS=Saccharomyces cerevisiae (strain ATCC 204508 / S288c) OX=559292 GN=GRE3 PE=1 SV=1	GRE3_YEAST	GRE3	0.000372816	0.000331506	0.000318294	0.000239878	0.000302364	0.000315366	0.000347861	0.000292633	0.000176251	0.000178667	0.265278	0.670597		0.000312972	0.000262156	0.255608	0.173538
60S ribosome subunit biogenesis protein NIP7 OS=Saccharomyces cerevisiae (strain ATCC 204508 / S288c) OX=559292 GN=NIP7 PE=1 SV=1	NIP7_YEAST	NIP7	5.32595e-05	5.10009e-05	0.000106098	5.33063e-05	5.49753e-05	5.2561e-05	9.93888e-05	7.31582e-05	7.55363e-05	0.000102096	0.265437	0.670597		6.3728e-05	8.0548e-05	-0.337921	0.173538
Spindle pole body component 110 OS=Saccharomyces cerevisiae (strain ATCC 204508 / S288c) OX=559292 GN=SPC110 PE=1 SV=1	SP110_YEAST	SPC110	5.32595e-05	5.10009e-05	0.000106098	7.99595e-05	8.24629e-05	5.2561e-05	7.45416e-05	7.31582e-05	5.03575e-05	5.10478e-05	0.266288	0.671307		7.45561e-05	6.03332e-05	0.305375	0.173079
Branched-chain-amino-acid aminotransferase, cytosolic OS=Saccharomyces cerevisiae (strain ATCC 204508 / S288c) OX=559292 GN=BAT2 PE=1 SV=1	BCA2_YEAST	BAT2	0.000612484	0.000408007	0.000742686	0.00058637	0.000522265	0.000657013	0.000372708	0.000438949	0.000377682	0.000561525	0.268815	0.676495		0.000574362	0.000481575	0.254199	0.169736
GTP-binding protein RHO3 OS=Saccharomyces cerevisiae (strain ATCC 204508 / S288c) OX=559292 GN=RHO3 PE=1 SV=2	RHO3_YEAST	RHO3	0.000106519	0.000127502	7.95735e-05	0.000106613	0.000109951	0.000131403	9.93888e-05	9.75443e-05	0.000125894	0.000153143	0.270453	0.678437		0.000106032	0.000121475	-0.19616	0.16849
M-phase phosphoprotein 6 homolog OS=Saccharomyces cerevisiae (strain ATCC 204508 / S288c) OX=559292 GN=MPP6 PE=1 SV=1	MPP6_YEAST	MPP6	5.32595e-05	0.000102002	7.95735e-05	5.33063e-05	8.24629e-05	5.2561e-05	4.96944e-05	4.87722e-05	7.55363e-05	7.65716e-05	0.270528	0.678437		7.41208e-05	6.06271e-05	0.289915	0.16849
60S ribosomal protein L11-B OS=Saccharomyces cerevisiae (strain ATCC 204508 / S288c) OX=559292 GN=RPL11B PE=1 SV=3	RL11B_YEAST	RPL11B	0.000612484	0.000612011	0.000503965	0.000613023	0.000687191	0.000788416	0.000521791	0.000707196	0.000579112	0.000842288	0.271111	0.678718		0.000605735	0.000687761	-0.18322	0.16831
Small glutamine-rich tetratricopeptide repeat-containing protein 2 OS=Saccharomyces cerevisiae (strain ATCC 204508 / S288c) OX=559292 GN=SGT2 PE=1 SV=1	SGT2_YEAST	SGT2	0.000559225	0.000790514	0.000663112	0.000852901	0.000714678	0.000814696	0.000670874	0.000999829	0.000830899	0.000714669	0.27215	0.67958		0.000716086	0.000806193	-0.170993	0.167759
Nuclear polyadenylated RNA-binding protein 4 OS=Saccharomyces cerevisiae (strain ATCC 204508 / S288c) OX=559292 GN=HRP1 PE=1 SV=1	HRP1_YEAST	HRP1	0.000505965	0.000612011	0.000583539	0.000479757	0.00057724	0.00052561	0.000372708	0.000585266	0.000428039	0.000561525	0.272397	0.67958		0.000551702	0.00049463	0.157541	0.167759
Elongation factor 1-beta OS=Saccharomyces cerevisiae (strain ATCC 204508 / S288c) OX=559292 GN=EFB1 PE=1 SV=4	EF1B_YEAST	EFB1	0.00218364	0.00354456	0.00193629	0.00407793	0.00376581	0.00433629	0.00320529	0.00331651	0.00297109	0.00520687	0.277511	0.690234		0.00310165	0.00380721	-0.2957	0.161004
V-type proton ATPase subunit E OS=Saccharomyces cerevisiae (strain ATCC 204508 / S288c) OX=559292 GN=VMA4 PE=1 SV=4	VATE_YEAST	VMA4	0.000745633	0.000816014	0.000848784	0.00101282	0.000742166	0.000683293	0.00079511	0.000853513	0.000755363	0.000740192	0.277625	0.690234		0.000833083	0.000765494	0.122069	0.161004
Protein SNQ2 OS=Saccharomyces cerevisiae (strain ATCC 204508 / S288c) OX=559292 GN=SNQ2 PE=1 SV=2	SNQ2_YEAST	SNQ2	0.000213038	0.000102002	7.95735e-05	7.99595e-05	5.49753e-05	5.2561e-05	7.45416e-05	7.31582e-05	0.000100715	5.10478e-05	0.28045	0.696057		0.00010591	7.04047e-05	0.589089	0.157355
Phosphoacetylglucosamine mutase OS=Saccharomyces cerevisiae (strain ATCC 204508 / S288c) OX=559292 GN=PCM1 PE=1 SV=2	AGM1_YEAST	PCM1	7.98892e-05	7.65013e-05	0.000106098	0.000133266	5.49753e-05	0.000183964	0.000124236	9.75443e-05	7.55363e-05	0.000102096	0.283296	0.698317		9.01459e-05	0.000116675	-0.372163	0.155948
Bud site selection protein 22 OS=Saccharomyces cerevisiae (strain ATCC 204508 / S288c) OX=559292 GN=BUD22 PE=1 SV=1	BUD22_YEAST	BUD22	5.32595e-05	5.10009e-05	5.3049e-05	5.33063e-05	5.49753e-05	5.2561e-05	4.96944e-05	7.31582e-05	5.03575e-05	7.65716e-05	0.283226	0.698317		5.31182e-05	6.04686e-05	-0.186979	0.155948
Alpha-1,3/1,6-mannosyltransferase ALG2 OS=Saccharomyces cerevisiae (strain ATCC 204508 / S288c) OX=559292 GN=ALG2 PE=1 SV=2	ALG2_YEAST	ALG2	5.32595e-05	7.65013e-05	5.3049e-05	0.000106613	5.49753e-05	5.2561e-05	4.96944e-05	7.31582e-05	5.03575e-05	5.10478e-05	0.28266	0.698317		6.88795e-05	5.53638e-05	0.315133	0.155948
Glycerol uptake protein 1 OS=Saccharomyces cerevisiae (strain ATCC 204508 / S288c) OX=559292 GN=GUP1 PE=1 SV=1	GUP1_YEAST	GUP1	5.32595e-05	5.10009e-05	5.3049e-05	0.000106613	5.49753e-05	5.2561e-05	4.96944e-05	4.87722e-05	5.03575e-05	5.10478e-05	0.283298	0.698317		6.37795e-05	5.04866e-05	0.337192	0.155948
Riboflavin synthase OS=Saccharomyces cerevisiae (strain ATCC 204508 / S288c) OX=559292 GN=RIB5 PE=1 SV=1	RISA_YEAST	RIB5	0.000106519	7.65013e-05	5.3049e-05	0.000106613	5.49753e-05	0.000105122	4.96944e-05	4.87722e-05	5.03575e-05	5.10478e-05	0.284247	0.69946		7.95314e-05	6.09988e-05	0.382745	0.155237
Large subunit GTPase 1 OS=Saccharomyces cerevisiae (strain ATCC 204508 / S288c) OX=559292 GN=LSG1 PE=1 SV=1	LSG1_YEAST	LSG1	0.000186408	0.000204004	7.95735e-05	0.000266532	0.000274876	0.000183964	0.000149083	0.00012193	0.00020143	0.000127619	0.28541	0.699934		0.000202279	0.000156805	0.367369	0.154943
Cluster of Ribosome biogenesis protein SSF1 OS=Saccharomyces cerevisiae (strain ATCC 204508 / S288c) OX=559292 GN=SSF1 PE=1 SV=1 (SSF1_YEAST)	SSF1_YEAST	SSF1	5.32595e-05	0.000102002	7.95735e-05	7.99595e-05	5.49753e-05	7.88416e-05	4.96944e-05	4.87722e-05	5.03575e-05	7.65716e-05	0.285309	0.699934		7.39539e-05	6.08475e-05	0.281429	0.154943
U3 small nucleolar RNA-associated protein 4 OS=Saccharomyces cerevisiae (strain ATCC 204508 / S288c) OX=559292 GN=UTP4 PE=1 SV=1	UTP4_YEAST	UTP4	0.000159778	5.10009e-05	5.3049e-05	0.000106613	0.000109951	0.000131403	4.96944e-05	4.87722e-05	5.03575e-05	5.10478e-05	0.286542	0.701518		9.60783e-05	6.62549e-05	0.536184	0.153961
Myosin-3 OS=Saccharomyces cerevisiae (strain ATCC 204508 / S288c) OX=559292 GN=MYO3 PE=1 SV=4	MYO3_YEAST	MYO3	0.000186408	0.000255004	0.000159147	0.000133266	0.000164926	0.000131403	0.000124236	0.000146316	0.00020143	0.000153143	0.287422	0.701525		0.00017975	0.000151306	0.248527	0.153957
Protease A inhibitor 3 OS=Saccharomyces cerevisiae (strain ATCC 204508 / S288c) OX=559292 GN=PAI3 PE=1 SV=1	IPA3_YEAST	PAI3	7.98892e-05	5.10009e-05	7.95735e-05	5.33063e-05	0.000109951	5.2561e-05	4.96944e-05	7.31582e-05	5.03575e-05	7.65716e-05	0.287518	0.701525		7.47441e-05	6.04686e-05	0.305774	0.153957
Guanine nucleotide-binding protein alpha-1 subunit OS=Saccharomyces cerevisiae (strain ATCC 204508 / S288c) OX=559292 GN=GPA1 PE=1 SV=3	GPA1_YEAST	GPA1	0.000106519	5.10009e-05	7.95735e-05	0.000133266	5.49753e-05	5.2561e-05	7.45416e-05	7.31582e-05	7.55363e-05	5.10478e-05	0.288161	0.701905		8.50669e-05	6.5369e-05	0.379991	0.153722
Transcription initiation factor TFIID subunit 5 OS=Saccharomyces cerevisiae (strain ATCC 204508 / S288c) OX=559292 GN=TAF5 PE=1 SV=1	TAF5_YEAST	TAF5	5.32595e-05	5.10009e-05	7.95735e-05	0.000106613	5.49753e-05	0.000157683	4.96944e-05	4.87722e-05	0.000100715	0.000127619	0.290887	0.70735		6.90844e-05	9.68968e-05	-0.48809	0.150366
Synchronized import protein 1 OS=Saccharomyces cerevisiae (strain ATCC 204508 / S288c) OX=559292 GN=SYO1 PE=1 SV=1	SYO1_YEAST	SYO1	5.32595e-05	5.10009e-05	7.95735e-05	5.33063e-05	5.49753e-05	5.2561e-05	7.45416e-05	4.87722e-05	0.000125894	7.65716e-05	0.293275	0.711957		5.84231e-05	7.5668e-05	-0.373146	0.147546
RNA annealing protein YRA1 OS=Saccharomyces cerevisiae (strain ATCC 204508 / S288c) OX=559292 GN=YRA1 PE=1 SV=2	YRA1_YEAST	YRA1	0.000639114	0.000790514	0.000477441	0.000932861	0.000522265	0.00049933	0.000596333	0.000585266	0.000553933	0.000612573	0.296158	0.715616		0.000672439	0.000569487	0.23974	0.14532
RNA polymerase-associated protein CTR9 OS=Saccharomyces cerevisiae (strain ATCC 204508 / S288c) OX=559292 GN=CTR9 PE=1 SV=3	CTR9_YEAST	CTR9	0.000106519	0.000102002	0.000106098	0.000106613	5.49753e-05	0.000105122	9.93888e-05	9.75443e-05	0.000100715	0.000178667	0.296495	0.715616		9.52413e-05	0.000116287	-0.288036	0.14532
Delta-1-pyrroline-5-carboxylate dehydrogenase, mitochondrial OS=Saccharomyces cerevisiae (strain ATCC 204508 / S288c) OX=559292 GN=PUT2 PE=1 SV=2	PUT2_YEAST	PUT2	7.98892e-05	7.65013e-05	7.95735e-05	5.33063e-05	8.24629e-05	0.000183964	9.93888e-05	7.31582e-05	5.03575e-05	0.000102096	0.296767	0.715616		7.43467e-05	0.000101793	-0.453295	0.14532
Serine/threonine protein kinase KIN1 OS=Saccharomyces cerevisiae (strain ATCC 204508 / S288c) OX=559292 GN=KIN1 PE=1 SV=3	KIN1_YEAST	KIN1	5.32595e-05	5.10009e-05	5.3049e-05	7.99595e-05	5.49753e-05	5.2561e-05	7.45416e-05	7.31582e-05	0.000100715	5.10478e-05	0.296612	0.715616		5.84488e-05	7.04047e-05	-0.268499	0.14532
Cluster of 60S ribosomal protein L4-B OS=Saccharomyces cerevisiae (strain ATCC 204508 / S288c) OX=559292 GN=RPL4B PE=1 SV=2 (RL4B_YEAST)	RL4B_YEAST	RPL4B	0.00695036	0.00683412	0.00702899	0.00780938	0.00849368	0.00825208	0.00777717	0.00695003	0.00805721	0.00824421	0.312602	0.719347		0.00742331	0.00785614	-0.0817591	0.143061
V-type proton ATPase subunit B OS=Saccharomyces cerevisiae (strain ATCC 204508 / S288c) OX=559292 GN=VMA2 PE=1 SV=2	VATB_YEAST	VMA2	0.00191734	0.00249904	0.0024933	0.0025054	0.00272128	0.00260177	0.00260895	0.00270685	0.00231645	0.00275658	0.309548	0.719347		0.00242727	0.00259812	-0.098133	0.143061
60S ribosomal protein L27-A OS=Saccharomyces cerevisiae (strain ATCC 204508 / S288c) OX=559292 GN=RPL27A PE=1 SV=1	RL27A_YEAST	RPL27A	0.00159778	0.00196353	0.00206891	0.00146592	0.00186916	0.00131403	0.00191323	0.00170703	0.00176251	0.00140381	0.310514	0.719347		0.00179306	0.00162012	0.146323	0.143061
Putative proline--tRNA ligase YHR020W OS=Saccharomyces cerevisiae (strain ATCC 204508 / S288c) OX=559292 GN=YHR020W PE=1 SV=1	YHI0_YEAST	YHR020W	0.00167767	0.00160653	0.00135275	0.0016525	0.00170423	0.00149799	0.00161507	0.00151194	0.00156108	0.00140381	0.307325	0.719347		0.00159874	0.00151798	0.0747807	0.143061
Cluster of 60S ribosomal protein L36-B OS=Saccharomyces cerevisiae (strain ATCC 204508 / S288c) OX=559292 GN=RPL36B PE=1 SV=3 (RL36B_YEAST)	RL36B_YEAST	RPL36B	0.000878781	0.000918016	0.000822259	0.00103947	0.00112699	0.000946099	0.000993888	0.00109737	0.000981972	0.00112305	0.312278	0.719347		0.000957105	0.00102848	-0.10376	0.143061
Protein transport protein SEC31 OS=Saccharomyces cerevisiae (strain ATCC 204508 / S288c) OX=559292 GN=SEC31 PE=1 SV=3	SEC31_YEAST	SEC31	0.000665744	0.000790514	0.000663112	0.000826248	0.000687191	0.00113006	0.000695721	0.000755968	0.000830899	0.000714669	0.301422	0.719347		0.000726562	0.000825464	-0.18412	0.143061
Protein transport protein SEC7 OS=Saccharomyces cerevisiae (strain ATCC 204508 / S288c) OX=559292 GN=SEC7 PE=1 SV=2	SEC7_YEAST	SEC7	0.000452706	0.00056101	0.000503965	0.000559716	0.000604728	0.000735855	0.000496944	0.000634038	0.000528754	0.000561525	0.310833	0.719347		0.000536425	0.000591423	-0.140814	0.143061
Ribonucleoside-diphosphate reductase small chain 2 OS=Saccharomyces cerevisiae (strain ATCC 204508 / S288c) OX=559292 GN=RNR4 PE=1 SV=1	RIR4_YEAST	RNR4	0.000532595	0.000535509	0.000583539	0.00050641	0.000604728	0.000551891	0.000571485	0.000487722	0.000528754	0.000484954	0.299886	0.719347		0.000552556	0.000524961	0.0739106	0.143061
Metal resistance protein YCF1 OS=Saccharomyces cerevisiae (strain ATCC 204508 / S288c) OX=559292 GN=YCF1 PE=1 SV=2	YCFI_YEAST	YCF1	0.000159778	7.65013e-05	0.000185671	0.000159919	0.000302364	0.000157683	0.000198778	9.75443e-05	0.000100715	0.000102096	0.314834	0.719347		0.000176847	0.000131363	0.42894	0.143061
General transcriptional corepressor TUP1 OS=Saccharomyces cerevisiae (strain ATCC 204508 / S288c) OX=559292 GN=TUP1 PE=1 SV=2	TUP1_YEAST	TUP1	0.000372816	0.000306005	0.000397867	0.000426451	0.000357339	0.00049933	0.000223625	0.000341405	0.000226609	0.000255239	0.310032	0.719347		0.000372096	0.000309241	0.26694	0.143061
FACT complex subunit POB3 OS=Saccharomyces cerevisiae (strain ATCC 204508 / S288c) OX=559292 GN=POB3 PE=1 SV=1	POB3_YEAST	POB3	0.000266297	0.000255004	0.000318294	0.000239878	0.000192413	0.000183964	0.000223625	0.000268247	0.000251788	0.000204191	0.305719	0.719347		0.000254378	0.000226363	0.168334	0.143061
Vacuolar protein 8 OS=Saccharomyces cerevisiae (strain ATCC 204508 / S288c) OX=559292 GN=VAC8 PE=1 SV=3	VAC8_YEAST	VAC8	0.000292927	0.000229504	0.000318294	0.000213225	0.000274876	0.000315366	0.000223625	0.000146316	0.000251788	0.000204191	0.30546	0.719347		0.000265765	0.000228257	0.219492	0.143061
Lethal(2) giant larvae protein homolog SRO7 OS=Saccharomyces cerevisiae (strain ATCC 204508 / S288c) OX=559292 GN=SRO7 PE=1 SV=1	SRO7_YEAST	SRO7	0.000106519	5.10009e-05	5.3049e-05	0.000106613	5.49753e-05	0.000105122	9.93888e-05	7.31582e-05	7.55363e-05	0.000102096	0.304785	0.719347		7.44314e-05	9.10602e-05	-0.29091	0.143061
Protein MRH1 OS=Saccharomyces cerevisiae (strain ATCC 204508 / S288c) OX=559292 GN=MRH1 PE=1 SV=1	MRH1_YEAST	MRH1	0.000479335	0.000484508	0.000583539	0.000533063	0.000604728	0.000578171	0.000596333	0.000585266	0.000579112	0.000510478	0.305654	0.719347		0.000537035	0.000569872	-0.085622	0.143061
tRNA (guanine(37)-N1)-methyltransferase OS=Saccharomyces cerevisiae (strain ATCC 204508 / S288c) OX=559292 GN=TRM5 PE=1 SV=1	TRM5_YEAST	TRM5	0.000213038	0.000204004	0.000132622	0.000186572	0.000137438	0.000183964	0.00017393	9.75443e-05	0.000100715	0.000178667	0.31383	0.719347		0.000174735	0.000146964	0.249704	0.143061
Probable 1,3-beta-glucanosyltransferase GAS3 OS=Saccharomyces cerevisiae (strain ATCC 204508 / S288c) OX=559292 GN=GAS3 PE=1 SV=1	GAS3_YEAST	GAS3	0.000133149	0.000127502	0.000106098	0.000133266	0.000137438	7.88416e-05	0.000124236	4.87722e-05	0.000176251	7.65716e-05	0.30713	0.719347		0.000127491	0.000100935	0.336971	0.143061
2-dehydropantoate 2-reductase OS=Saccharomyces cerevisiae (strain ATCC 204508 / S288c) OX=559292 GN=PAN5 PE=1 SV=1	PANE_YEAST	PAN5	0.000106519	0.000102002	0.000106098	0.000133266	0.000109951	7.88416e-05	0.00017393	0.00012193	0.000125894	0.000153143	0.311001	0.719347		0.000111567	0.000130748	-0.228877	0.143061
DNA-directed RNA polymerase III subunit RPC4 OS=Saccharomyces cerevisiae (strain ATCC 204508 / S288c) OX=559292 GN=RPC53 PE=1 SV=2	RPC4_YEAST	RPC53	0.000106519	0.000153003	0.000212196	0.000133266	0.000164926	0.000157683	0.000149083	0.00012193	0.000100715	0.000127619	0.306165	0.719347		0.000153982	0.000131406	0.228727	0.143061
20S rRNA accumulation protein 4 OS=Saccharomyces cerevisiae (strain ATCC 204508 / S288c) OX=559292 GN=TSR4 PE=1 SV=2	TSR4_YEAST	TSR4	0.000186408	0.000178503	0.000132622	0.000213225	0.000164926	0.000183964	0.000124236	7.31582e-05	0.000176251	0.000178667	0.306818	0.719347		0.000175137	0.000147255	0.250164	0.143061
Omega-amidase NIT3 OS=Saccharomyces cerevisiae (strain ATCC 204508 / S288c) OX=559292 GN=NIT3 PE=1 SV=1	NIT3_YEAST	NIT3	0.000133149	0.000127502	5.3049e-05	0.000106613	8.24629e-05	0.000157683	7.45416e-05	0.000170703	0.000100715	0.000127619	0.299831	0.719347		0.000100555	0.000126252	-0.328324	0.143061
Signal recognition particle subunit SEC65 OS=Saccharomyces cerevisiae (strain ATCC 204508 / S288c) OX=559292 GN=SEC65 PE=1 SV=1	SEC65_YEAST	SEC65	0.000133149	0.000102002	0.000132622	0.000106613	0.000164926	0.000131403	0.000149083	9.75443e-05	0.000100715	5.10478e-05	0.314235	0.719347		0.000127862	0.000105959	0.27109	0.143061
KRR1 small subunit processome component OS=Saccharomyces cerevisiae (strain ATCC 204508 / S288c) OX=559292 GN=KRR1 PE=1 SV=1	KRR1_YEAST	KRR1	5.32595e-05	5.10009e-05	7.95735e-05	5.33063e-05	0.000137438	5.2561e-05	7.45416e-05	4.87722e-05	5.03575e-05	5.10478e-05	0.312001	0.719347		7.49157e-05	5.5456e-05	0.433924	0.143061
Alpha-1,3-mannosyltransferase MNN1 OS=Saccharomyces cerevisiae (strain ATCC 204508 / S288c) OX=559292 GN=MNN1 PE=1 SV=1	MNN1_YEAST	MNN1	5.32595e-05	7.65013e-05	5.3049e-05	0.000106613	5.49753e-05	0.000131403	0.000124236	4.87722e-05	5.03575e-05	0.000102096	0.313284	0.719347		6.88795e-05	9.13727e-05	-0.407688	0.143061
Mitochondrial oxaloacetate transport protein OS=Saccharomyces cerevisiae (strain ATCC 204508 / S288c) OX=559292 GN=OAC1 PE=1 SV=1	OAC1_YEAST	OAC1	0.000186408	5.10009e-05	0.000185671	0.000133266	0.000137438	0.000157683	7.45416e-05	9.75443e-05	7.55363e-05	0.000127619	0.311339	0.719347		0.000138757	0.000106585	0.380556	0.143061
20S-pre-rRNA D-site endonuclease NOB1 OS=Saccharomyces cerevisiae (strain ATCC 204508 / S288c) OX=559292 GN=NOB1 PE=1 SV=1	NOB1_YEAST	NOB1	5.32595e-05	5.10009e-05	7.95735e-05	7.99595e-05	8.24629e-05	0.000131403	9.93888e-05	7.31582e-05	5.03575e-05	7.65716e-05	0.314465	0.719347		6.92512e-05	8.61758e-05	-0.315442	0.143061
SIT4-associating protein SAP185 OS=Saccharomyces cerevisiae (strain ATCC 204508 / S288c) OX=559292 GN=SAP185 PE=1 SV=1	SA185_YEAST	SAP185	7.98892e-05	0.000102002	0.000106098	5.33063e-05	0.000137438	0.000105122	4.96944e-05	9.75443e-05	7.55363e-05	5.10478e-05	0.303882	0.719347		9.57467e-05	7.5789e-05	0.337235	0.143061
Protein AIM2 OS=Saccharomyces cerevisiae (strain ATCC 204508 / S288c) OX=559292 GN=AIM2 PE=1 SV=1	AIM2_YEAST	AIM2	0.000106519	7.65013e-05	0.000132622	0.000133266	8.24629e-05	0.000131403	4.96944e-05	9.75443e-05	7.55363e-05	7.65716e-05	0.300199	0.719347		0.000106274	8.61498e-05	0.302873	0.143061
Proteasome subunit alpha type-4 OS=Saccharomyces cerevisiae (strain ATCC 204508 / S288c) OX=559292 GN=PRE6 PE=1 SV=1	PSA4_YEAST	PRE6	5.32595e-05	0.000102002	5.3049e-05	7.99595e-05	0.000137438	0.000131403	7.45416e-05	0.00012193	0.000100715	0.000102096	0.301385	0.719347		8.51416e-05	0.000106137	-0.317992	0.143061
Protein YOP1 OS=Saccharomyces cerevisiae (strain ATCC 204508 / S288c) OX=559292 GN=YOP1 PE=1 SV=3	YOP1_YEAST	YOP1	5.32595e-05	0.000102002	0.000132622	0.000186572	0.000109951	7.88416e-05	7.45416e-05	0.00012193	7.55363e-05	0.000102096	0.312525	0.719347		0.000116881	9.05891e-05	0.367635	0.143061
Regulator of calcineurin 2 OS=Saccharomyces cerevisiae (strain ATCC 204508 / S288c) OX=559292 GN=RCN2 PE=1 SV=1	RCN2_YEAST	RCN2	5.32595e-05	7.65013e-05	5.3049e-05	7.99595e-05	0.000109951	7.88416e-05	4.96944e-05	4.87722e-05	5.03575e-05	7.65716e-05	0.311907	0.719347		7.4544e-05	6.08475e-05	0.292895	0.143061
Broad-specificity phosphatase YOR283W OS=Saccharomyces cerevisiae (strain ATCC 204508 / S288c) OX=559292 GN=YOR283W PE=1 SV=1	YO283_YEAST	YOR283W	5.32595e-05	5.10009e-05	0.000106098	7.99595e-05	5.49753e-05	7.88416e-05	4.96944e-05	4.87722e-05	5.03575e-05	5.10478e-05	0.312635	0.719347		6.90586e-05	5.57427e-05	0.309039	0.143061
Seventh homolog of septin 1 OS=Saccharomyces cerevisiae (strain ATCC 204508 / S288c) OX=559292 GN=SHS1 PE=1 SV=1	SHS1_YEAST	SHS1	5.32595e-05	5.10009e-05	5.3049e-05	5.33063e-05	5.49753e-05	5.2561e-05	4.96944e-05	4.87722e-05	7.55363e-05	7.65716e-05	0.302132	0.719347		5.31182e-05	6.06271e-05	-0.190757	0.143061
t-SNARE VTI1 OS=Saccharomyces cerevisiae (strain ATCC 204508 / S288c) OX=559292 GN=VTI1 PE=1 SV=3	VTI1_YEAST	VTI1	5.32595e-05	5.10009e-05	5.3049e-05	5.33063e-05	5.49753e-05	0.000131403	7.45416e-05	4.87722e-05	5.03575e-05	5.10478e-05	0.315276	0.719347		5.31182e-05	7.12243e-05	-0.423164	0.143061
Autophagy-related protein 33 OS=Saccharomyces cerevisiae (strain ATCC 204508 / S288c) OX=559292 GN=ATG33 PE=1 SV=1	ATG33_YEAST	ATG33	5.32595e-05	5.10009e-05	5.3049e-05	5.33063e-05	5.49753e-05	7.88416e-05	7.45416e-05	4.87722e-05	5.03575e-05	5.10478e-05	0.312898	0.719347		5.31182e-05	6.07121e-05	-0.192778	0.143061
Uncharacterized vacuolar membrane protein YNL115C OS=Saccharomyces cerevisiae (strain ATCC 204508 / S288c) OX=559292 GN=YNL115C PE=1 SV=1	YNL5_YEAST	YNL115C	7.98892e-05	0.000127502	0.000106098	7.99595e-05	0.000192413	0.000105122	0.000124236	9.75443e-05	5.03575e-05	7.65716e-05	0.316419	0.720127		0.000117172	9.07663e-05	0.368405	0.142591
Ubiquitin fusion degradation protein 1 OS=Saccharomyces cerevisiae (strain ATCC 204508 / S288c) OX=559292 GN=UFD1 PE=1 SV=1	UFD1_YEAST	UFD1	0.000106519	7.65013e-05	0.000106098	5.33063e-05	5.49753e-05	0.000131403	9.93888e-05	7.31582e-05	0.000100715	7.65716e-05	0.316616	0.720127		7.948e-05	9.62473e-05	-0.276154	0.142591
T-complex protein 1 subunit delta OS=Saccharomyces cerevisiae (strain ATCC 204508 / S288c) OX=559292 GN=CCT4 PE=1 SV=2	TCPD_YEAST	CCT4	0.000319557	0.000408007	0.000397867	0.000346491	0.00046729	0.000367927	0.000273319	0.000365791	0.000428039	0.000306287	0.318178	0.72254		0.000387842	0.000348273	0.155254	0.141138
60S acidic ribosomal protein P2-alpha OS=Saccharomyces cerevisiae (strain ATCC 204508 / S288c) OX=559292 GN=RPP2A PE=1 SV=1	RLA2_YEAST	RPP2A	0.000186408	0.000306005	0.00023872	0.000239878	0.000302364	0.00052561	0.000198778	0.000463336	0.00020143	0.000280763	0.319033	0.723022		0.000254675	0.000333983	-0.391117	0.140849
Ubiquitin-conjugating enzyme E2 13 OS=Saccharomyces cerevisiae (strain ATCC 204508 / S288c) OX=559292 GN=UBC13 PE=1 SV=1	UBC13_YEAST	UBC13	5.32595e-05	5.10009e-05	5.3049e-05	5.33063e-05	5.49753e-05	7.88416e-05	4.96944e-05	4.87722e-05	7.55363e-05	5.10478e-05	0.319393	0.723022		5.31182e-05	6.07784e-05	-0.194353	0.140849
Vesicular-fusion protein SEC18 OS=Saccharomyces cerevisiae (strain ATCC 204508 / S288c) OX=559292 GN=SEC18 PE=1 SV=2	SEC18_YEAST	SEC18	0.000266297	0.000127502	0.000318294	0.000426451	0.000192413	0.000420488	0.000323013	0.000268247	0.000352503	0.000280763	0.322361	0.72602		0.000266192	0.000329003	-0.305635	0.139051
Actin cytoskeleton-regulatory complex protein PAN1 OS=Saccharomyces cerevisiae (strain ATCC 204508 / S288c) OX=559292 GN=PAN1 PE=1 SV=2	PAN1_YEAST	PAN1	0.000106519	0.000178503	0.000159147	0.000186572	0.000109951	0.000289086	0.000149083	0.000170703	0.000100715	0.000229715	0.322056	0.72602		0.000148138	0.00018786	-0.342715	0.139051
U3 small nucleolar RNA-associated protein 21 OS=Saccharomyces cerevisiae (strain ATCC 204508 / S288c) OX=559292 GN=UTP21 PE=1 SV=1	UTP21_YEAST	UTP21	0.000106519	0.000153003	7.95735e-05	0.000106613	8.24629e-05	7.88416e-05	9.93888e-05	4.87722e-05	7.55363e-05	0.000127619	0.322732	0.72602		0.000105634	8.60316e-05	0.296137	0.139051
Increased sodium tolerance protein 2 OS=Saccharomyces cerevisiae (strain ATCC 204508 / S288c) OX=559292 GN=IST2 PE=1 SV=2	IST2_YEAST	IST2	7.98892e-05	5.10009e-05	7.95735e-05	7.99595e-05	0.000109951	0.000210244	4.96944e-05	7.31582e-05	0.000100715	0.000127619	0.322523	0.72602		8.00747e-05	0.000112286	-0.487762	0.139051
Importin subunit alpha OS=Saccharomyces cerevisiae (strain ATCC 204508 / S288c) OX=559292 GN=SRP1 PE=1 SV=1	IMA1_YEAST	SRP1	0.000159778	0.000229504	0.000159147	0.000159919	0.000164926	0.000289086	0.00017393	0.000219475	0.000226609	0.000127619	0.323665	0.72693		0.000174655	0.000207344	-0.247518	0.138508
Pore membrane protein of 33 kDa OS=Saccharomyces cerevisiae (strain ATCC 204508 / S288c) OX=559292 GN=POM33 PE=1 SV=1	POM33_YEAST	POM33	0.000106519	0.000102002	7.95735e-05	5.33063e-05	8.24629e-05	7.88416e-05	4.96944e-05	7.31582e-05	0.000100715	5.10478e-05	0.324144	0.72693		8.47727e-05	7.06914e-05	0.262065	0.138508
U3 small nucleolar RNA-associated protein 6 OS=Saccharomyces cerevisiae (strain ATCC 204508 / S288c) OX=559292 GN=UTP6 PE=1 SV=2	UTP6_YEAST	UTP6	5.32595e-05	5.10009e-05	5.3049e-05	5.33063e-05	5.49753e-05	7.88416e-05	4.96944e-05	4.87722e-05	5.03575e-05	7.65716e-05	0.325961	0.728738		5.31182e-05	6.08475e-05	-0.195991	0.137428
DNA-directed RNA polymerase III subunit RPC5 OS=Saccharomyces cerevisiae (strain ATCC 204508 / S288c) OX=559292 GN=RPC37 PE=1 SV=1	RPC5_YEAST	RPC37	5.32595e-05	5.10009e-05	5.3049e-05	5.33063e-05	5.49753e-05	7.88416e-05	4.96944e-05	4.87722e-05	5.03575e-05	7.65716e-05	0.325961	0.728738		5.31182e-05	6.08475e-05	-0.195991	0.137428
Transcriptional modulator WTM1 OS=Saccharomyces cerevisiae (strain ATCC 204508 / S288c) OX=559292 GN=WTM1 PE=1 SV=1	WTM1_YEAST	WTM1	0.000958671	0.000637511	0.0010875	0.000666329	0.000687191	0.000814696	0.000695721	0.00068281	0.000730184	0.000587049	0.328532	0.732505		0.000807441	0.000702092	0.201697	0.135189
ATP-dependent permease PDR12 OS=Saccharomyces cerevisiae (strain ATCC 204508 / S288c) OX=559292 GN=PDR12 PE=1 SV=1	PDR12_YEAST	PDR12	7.98892e-05	7.65013e-05	0.000291769	5.33063e-05	5.49753e-05	5.2561e-05	7.45416e-05	4.87722e-05	5.03575e-05	7.65716e-05	0.328662	0.732505		0.000111288	6.05608e-05	0.877846	0.135189
Fatty acid synthase subunit beta OS=Saccharomyces cerevisiae (strain ATCC 204508 / S288c) OX=559292 GN=FAS1 PE=1 SV=2	FAS1_YEAST	FAS1	0.00721666	0.00808364	0.00747991	0.00804926	0.00852117	0.0071483	0.00889529	0.00873022	0.00846007	0.00811659	0.334334	0.733559		0.00787013	0.00827009	-0.0715171	0.134565
60S ribosomal protein L10 OS=Saccharomyces cerevisiae (strain ATCC 204508 / S288c) OX=559292 GN=RPL10 PE=1 SV=1	RL10_YEAST	RPL10	0.00210375	0.00224404	0.00201586	0.0021056	0.00211655	0.00249665	0.00223625	0.00231668	0.0023668	0.0018122	0.342094	0.733559		0.00211716	0.00224571	-0.0850447	0.134565
40S ribosomal protein S16-A OS=Saccharomyces cerevisiae (strain ATCC 204508 / S288c) OX=559292 GN=RPS16A PE=1 SV=1	RS16A_YEAST	RPS16A	0.00103856	0.00122402	0.00114055	0.00141262	0.00129192	0.0012089	0.00121751	0.00136562	0.00133447	0.00135277	0.343466	0.733559		0.00122153	0.00129586	-0.0852105	0.134565
Arginine--tRNA ligase, cytoplasmic OS=Saccharomyces cerevisiae (strain ATCC 204508 / S288c) OX=559292 GN=YDR341C PE=1 SV=1	SYRC_YEAST	YDR341C	0.00111845	0.00107102	0.000981406	0.00127935	0.000989555	0.0012089	0.00096904	0.000926671	0.000956793	0.000995431	0.332298	0.733559		0.00108796	0.00101137	0.105312	0.134565
Fumarate reductase 1 OS=Saccharomyces cerevisiae (strain ATCC 204508 / S288c) OX=559292 GN=FRD1 PE=1 SV=1	FRDS_YEAST	FRD1	0.000692373	0.000612011	0.000928357	0.000613023	0.000659703	0.000919818	0.000646027	0.000804741	0.000705006	0.000816764	0.337093	0.733559		0.000701093	0.000778471	-0.151037	0.134565
Transcription elongation factor SPT6 OS=Saccharomyces cerevisiae (strain ATCC 204508 / S288c) OX=559292 GN=SPT6 PE=1 SV=1	SPT6_YEAST	SPT6	0.000346187	0.000433508	0.000265245	0.000319838	0.000357339	0.000289086	0.000397555	0.000317019	0.000251788	0.000280763	0.344278	0.733559		0.000344423	0.000307242	0.164807	0.134565
Protein transport protein SEC24 OS=Saccharomyces cerevisiae (strain ATCC 204508 / S288c) OX=559292 GN=SEC24 PE=1 SV=1	SEC24_YEAST	SEC24	0.000346187	0.000306005	0.000265245	0.000453104	0.000302364	0.000551891	0.000248472	0.000390177	0.000352503	0.000433906	0.33974	0.733559		0.000334581	0.00039539	-0.24092	0.134565
Cerevisin OS=Saccharomyces cerevisiae (strain ATCC 204508 / S288c) OX=559292 GN=PRB1 PE=1 SV=1	PRTB_YEAST	PRB1	0.000479335	0.000382507	0.000636588	0.00050641	0.000494777	0.000578171	0.000422402	0.000390177	0.00040286	0.000433906	0.335141	0.733559		0.000499923	0.000445503	0.166271	0.134565
ADP-ribosylation factor GTPase-activating protein GCS1 OS=Saccharomyces cerevisiae (strain ATCC 204508 / S288c) OX=559292 GN=GCS1 PE=1 SV=1	GCS1_YEAST	GCS1	0.000266297	0.000280505	0.000424392	0.000426451	0.000384827	0.000446769	0.000323013	0.000414563	0.000428039	0.000382858	0.335306	0.733559		0.000356494	0.000399049	-0.162685	0.134565
Probable ATP-dependent RNA helicase DHR1 OS=Saccharomyces cerevisiae (strain ATCC 204508 / S288c) OX=559292 GN=ECM16 PE=1 SV=1	DHR1_YEAST	ECM16	0.000213038	0.000178503	0.000106098	0.000266532	0.000164926	0.000131403	0.00017393	0.000170703	0.000176251	0.000127619	0.343377	0.733559		0.000185819	0.000155981	0.252528	0.134565
Probable proteasome subunit alpha type-7 OS=Saccharomyces cerevisiae (strain ATCC 204508 / S288c) OX=559292 GN=PRE10 PE=1 SV=2	PSA7_YEAST	PRE10	0.000346187	0.000433508	0.000450916	0.000293185	0.000302364	0.000341647	0.000323013	0.000365791	0.000327324	0.000280763	0.337048	0.733559		0.000365232	0.000327708	0.156403	0.134565
26S proteasome regulatory subunit 6A OS=Saccharomyces cerevisiae (strain ATCC 204508 / S288c) OX=559292 GN=RPT5 PE=1 SV=3	PRS6A_YEAST	RPT5	0.000346187	0.000306005	0.000344818	0.000319838	0.000357339	0.000341647	0.000273319	0.000341405	0.000302145	0.00033181	0.33769	0.733559		0.000334838	0.000318065	0.0741381	0.134565
Polyamine N-acetyltransferase 1 OS=Saccharomyces cerevisiae (strain ATCC 204508 / S288c) OX=559292 GN=PAA1 PE=1 SV=1	PAA1_YEAST	PAA1	0.000239668	0.000433508	0.000212196	0.000239878	0.000219901	0.000367927	0.000298166	0.000365791	0.000302145	0.000255239	0.336686	0.733559		0.00026903	0.000317854	-0.240595	0.134565
Coatomer subunit delta OS=Saccharomyces cerevisiae (strain ATCC 204508 / S288c) OX=559292 GN=RET2 PE=1 SV=3	COPD_YEAST	RET2	0.000239668	0.000204004	0.000265245	0.000293185	0.000247389	0.000262805	0.000248472	0.000292633	0.000251788	0.000280763	0.34277	0.733559		0.000249898	0.000267292	-0.0970781	0.134565
Tropomyosin-2 OS=Saccharomyces cerevisiae (strain ATCC 204508 / S288c) OX=559292 GN=TPM2 PE=1 SV=1	TPM2_YEAST	TPM2	0.000159778	0.000229504	0.000132622	0.000319838	0.000274876	0.000289086	0.000248472	0.000219475	0.000251788	0.000306287	0.341146	0.733559		0.000223324	0.000263021	-0.236042	0.134565
Protein GCN20 OS=Saccharomyces cerevisiae (strain ATCC 204508 / S288c) OX=559292 GN=GCN20 PE=1 SV=1	GCN20_YEAST	GCN20	0.000159778	0.000178503	0.000159147	0.000266532	0.000219901	0.000210244	0.000248472	0.000292633	0.000176251	0.000204191	0.33536	0.733559		0.000196772	0.000226358	-0.202081	0.134565
Protein SEY1 OS=Saccharomyces cerevisiae (strain ATCC 204508 / S288c) OX=559292 GN=SEY1 PE=1 SV=1	SEY1_YEAST	SEY1	0.000159778	0.000204004	0.000185671	0.000213225	0.000192413	0.000236525	0.000248472	0.000243861	0.000226609	0.000127619	0.338558	0.733559		0.000191018	0.000216617	-0.181435	0.134565
Ubiquitin carboxyl-terminal hydrolase 6 OS=Saccharomyces cerevisiae (strain ATCC 204508 / S288c) OX=559292 GN=UBP6 PE=1 SV=1	UBP6_YEAST	UBP6	0.000186408	0.000229504	0.000132622	0.000293185	0.000219901	0.000315366	0.000248472	0.000268247	0.00020143	0.000204191	0.330239	0.733559		0.000212324	0.000247541	-0.221401	0.134565
Alanine/arginine aminopeptidase OS=Saccharomyces cerevisiae (strain ATCC 204508 / S288c) OX=559292 GN=AAP1 PE=1 SV=2	AAP1_YEAST	AAP1	0.000213038	0.000153003	0.000132622	0.000159919	5.49753e-05	0.000394208	0.000198778	0.000195089	7.55363e-05	0.000153143	0.341464	0.733559		0.000142711	0.000203351	-0.510869	0.134565
Altered inheritance of mitochondria protein 21 OS=Saccharomyces cerevisiae (strain ATCC 204508 / S288c) OX=559292 GN=AIM21 PE=1 SV=1	AIM21_YEAST	AIM21	0.000133149	0.000102002	5.3049e-05	7.99595e-05	0.000109951	0.000105122	0.000124236	0.00012193	0.000100715	0.000102096	0.342902	0.733559		9.56219e-05	0.00011082	-0.212803	0.134565
Ubiquitin fusion degradation protein 4 OS=Saccharomyces cerevisiae (strain ATCC 204508 / S288c) OX=559292 GN=UFD4 PE=1 SV=1	UFD4_YEAST	UFD4	5.32595e-05	7.65013e-05	7.95735e-05	7.99595e-05	5.49753e-05	0.000105122	4.96944e-05	7.31582e-05	0.000100715	7.65716e-05	0.336217	0.733559		6.88538e-05	8.10523e-05	-0.235316	0.134565
ATPase inhibitor, mitochondrial OS=Saccharomyces cerevisiae (strain ATCC 204508 / S288c) OX=559292 GN=INH1 PE=1 SV=2	ATIF_YEAST	INH1	0.000159778	0.000153003	0.000106098	0.000133266	0.000137438	0.000131403	0.000124236	0.000146316	0.000125894	0.000102096	0.341326	0.733559		0.000137917	0.000125989	0.1305	0.134565
Glycerol 2-dehydrogenase (NADP(+)) OS=Saccharomyces cerevisiae (strain ATCC 204508 / S288c) OX=559292 GN=GCY1 PE=1 SV=1	GCY1_YEAST	GCY1	0.000133149	7.65013e-05	7.95735e-05	0.000106613	8.24629e-05	7.88416e-05	4.96944e-05	7.31582e-05	0.000100715	0.000102096	0.338873	0.733559		9.56598e-05	8.0901e-05	0.241756	0.134565
Eukaryotic translation initiation factor 6 OS=Saccharomyces cerevisiae (strain ATCC 204508 / S288c) OX=559292 GN=TIF6 PE=1 SV=1	IF6_YEAST	TIF6	0.000106519	0.000153003	0.000132622	0.000133266	0.000164926	0.000157683	0.000149083	0.000146316	0.000125894	0.000178667	0.33652	0.733559		0.000138067	0.000151529	-0.134221	0.134565
Uncharacterized protein YMR295C OS=Saccharomyces cerevisiae (strain ATCC 204508 / S288c) OX=559292 GN=YMR295C PE=1 SV=1	YM8V_YEAST	YMR295C	5.32595e-05	0.000127502	5.3049e-05	0.000186572	0.000109951	0.000183964	7.45416e-05	9.75443e-05	0.000151073	0.000204191	0.33401	0.733559		0.000106067	0.000142263	-0.423585	0.134565
Glycogen [starch] synthase isoform 2 OS=Saccharomyces cerevisiae (strain ATCC 204508 / S288c) OX=559292 GN=GSY2 PE=1 SV=3	GYS2_YEAST	GSY2	0.000213038	7.65013e-05	0.00023872	0.000186572	0.000137438	0.000105122	0.00017393	9.75443e-05	0.000176251	0.000127619	0.339875	0.733559		0.000170454	0.000136093	0.324784	0.134565
Protein phosphatase 2C homolog 2 OS=Saccharomyces cerevisiae (strain ATCC 204508 / S288c) OX=559292 GN=PTC2 PE=1 SV=1	PP2C2_YEAST	PTC2	5.32595e-05	7.65013e-05	7.95735e-05	5.33063e-05	5.49753e-05	5.2561e-05	4.96944e-05	4.87722e-05	7.55363e-05	5.10478e-05	0.335975	0.733559		6.35232e-05	5.55223e-05	0.194215	0.134565
Cytochrome b-c1 complex subunit 6 OS=Saccharomyces cerevisiae (strain ATCC 204508 / S288c) OX=559292 GN=QCR6 PE=1 SV=2	QCR6_YEAST	QCR6	0.000133149	0.000102002	7.95735e-05	0.000159919	5.49753e-05	0.000131403	4.96944e-05	7.31582e-05	5.03575e-05	0.000102096	0.344396	0.733559		0.000105924	8.13417e-05	0.380958	0.134565
Protein SNA3 OS=Saccharomyces cerevisiae (strain ATCC 204508 / S288c) OX=559292 GN=SNA3 PE=1 SV=3	SNA3_YEAST	SNA3	7.98892e-05	5.10009e-05	5.3049e-05	5.33063e-05	8.24629e-05	5.2561e-05	4.96944e-05	7.31582e-05	5.03575e-05	5.10478e-05	0.339993	0.733559		6.39417e-05	5.53638e-05	0.207814	0.134565
GTP-binding protein YPT6 OS=Saccharomyces cerevisiae (strain ATCC 204508 / S288c) OX=559292 GN=YPT6 PE=1 SV=1	YPT6_YEAST	YPT6	0.000133149	0.000127502	0.000106098	0.000133266	0.000137438	0.000157683	0.000124236	0.00012193	5.03575e-05	7.65716e-05	0.333602	0.733559		0.000127491	0.000106156	0.264208	0.134565
DNA-(apurinic or apyrimidinic site) lyase 1 OS=Saccharomyces cerevisiae (strain ATCC 204508 / S288c) OX=559292 GN=APN1 PE=1 SV=4	APN1_YEAST	APN1	0.000106519	0.000102002	7.95735e-05	0.000159919	0.000109951	0.000183964	7.45416e-05	4.87722e-05	5.03575e-05	5.10478e-05	0.34569	0.735229		0.000111593	8.17365e-05	0.44919	0.133577
Oxysterol-binding protein homolog 1 OS=Saccharomyces cerevisiae (strain ATCC 204508 / S288c) OX=559292 GN=SWH1 PE=1 SV=4	OSH1_YEAST	SWH1	5.32595e-05	5.10009e-05	7.95735e-05	5.33063e-05	5.49753e-05	0.000157683	9.93888e-05	4.87722e-05	5.03575e-05	5.10478e-05	0.347749	0.735269		5.84231e-05	8.14499e-05	-0.479374	0.133554
Putative metallocarboxypeptidase ECM14 OS=Saccharomyces cerevisiae (strain ATCC 204508 / S288c) OX=559292 GN=ECM14 PE=1 SV=1	ECM14_YEAST	ECM14	0.000133149	0.000102002	0.000132622	0.000133266	0.000137438	0.000131403	9.93888e-05	0.000146316	0.000100715	0.000102096	0.346965	0.735269		0.000127695	0.000115984	0.138785	0.133554
40S ribosomal protein S30-A OS=Saccharomyces cerevisiae (strain ATCC 204508 / S288c) OX=559292 GN=RPS30A PE=1 SV=1	RS30A_YEAST	RPS30A	0.000159778	0.000178503	5.3049e-05	5.33063e-05	5.49753e-05	0.000183964	4.96944e-05	0.000243861	5.03575e-05	0.000229715	0.347341	0.735269		9.99224e-05	0.000151518	-0.600611	0.133554
Golgi to ER traffic protein 2 OS=Saccharomyces cerevisiae (strain ATCC 204508 / S288c) OX=559292 GN=GET2 PE=1 SV=2	GET2_YEAST	GET2	5.32595e-05	5.10009e-05	0.000106098	7.99595e-05	5.49753e-05	7.88416e-05	7.45416e-05	4.87722e-05	0.000100715	0.000127619	0.346944	0.735269		6.90586e-05	8.60979e-05	-0.318157	0.133554
60S ribosomal protein L13-B OS=Saccharomyces cerevisiae (strain ATCC 204508 / S288c) OX=559292 GN=RPL13B PE=1 SV=1	RL13B_YEAST	RPL13B	0.000878781	0.000918016	0.000981406	0.00106613	0.00107202	0.00099866	0.00109328	0.0010486	0.000956793	0.00104648	0.349827	0.736809		0.00098327	0.00102876	-0.0652503	0.132645
Eukaryotic translation initiation factor 1A OS=Saccharomyces cerevisiae (strain ATCC 204508 / S288c) OX=559292 GN=TIF11 PE=1 SV=1	IF1A_YEAST	TIF11	0.000319557	0.000306005	0.000185671	0.000293185	0.000329852	0.000289086	0.000298166	0.000292633	0.000377682	0.00033181	0.350727	0.736809		0.000286854	0.000317875	-0.148145	0.132645
Nucleolar GTP-binding protein 2 OS=Saccharomyces cerevisiae (strain ATCC 204508 / S288c) OX=559292 GN=NOG2 PE=1 SV=1	NOG2_YEAST	NOG2	0.000159778	0.000127502	0.000185671	0.000239878	0.000137438	0.000131403	0.000124236	0.000195089	0.000125894	0.000153143	0.351543	0.736809		0.000170054	0.000145953	0.220488	0.132645
Putative ATP-dependent RNA helicase YLR419W OS=Saccharomyces cerevisiae (strain ATCC 204508 / S288c) OX=559292 GN=YLR419W PE=1 SV=1	YL419_YEAST	YLR419W	5.32595e-05	0.000102002	0.000159147	7.99595e-05	0.000109951	5.2561e-05	0.000149083	7.31582e-05	5.03575e-05	5.10478e-05	0.3507	0.736809		0.000100864	7.52415e-05	0.422805	0.132645
S-methyl-5'-thioadenosine phosphorylase OS=Saccharomyces cerevisiae (strain ATCC 204508 / S288c) OX=559292 GN=MEU1 PE=1 SV=1	MTAP_YEAST	MEU1	0.000106519	0.000127502	0.000159147	0.000106613	0.000109951	0.000157683	7.45416e-05	7.31582e-05	7.55363e-05	0.000127619	0.350276	0.736809		0.000121946	0.000101708	0.261816	0.132645
Nucleolar complex-associated protein 3 OS=Saccharomyces cerevisiae (strain ATCC 204508 / S288c) OX=559292 GN=NOC3 PE=1 SV=1	NOC3_YEAST	NOC3	5.32595e-05	5.10009e-05	7.95735e-05	7.99595e-05	5.49753e-05	5.2561e-05	4.96944e-05	4.87722e-05	7.55363e-05	5.10478e-05	0.351213	0.736809		6.37537e-05	5.55223e-05	0.199441	0.132645
Nucleoporin NUP192 OS=Saccharomyces cerevisiae (strain ATCC 204508 / S288c) OX=559292 GN=NUP192 PE=1 SV=1	NU192_YEAST	NUP192	5.32595e-05	7.65013e-05	5.3049e-05	0.000106613	0.000137438	7.88416e-05	4.96944e-05	4.87722e-05	5.03575e-05	0.000102096	0.352577	0.736919		8.53721e-05	6.59522e-05	0.372344	0.13258
Uncharacterized protein YHR127W OS=Saccharomyces cerevisiae (strain ATCC 204508 / S288c) OX=559292 GN=YHR127W PE=1 SV=1	YHS7_YEAST	YHR127W	5.32595e-05	5.10009e-05	5.3049e-05	7.99595e-05	5.49753e-05	0.000105122	0.000124236	4.87722e-05	5.03575e-05	5.10478e-05	0.352617	0.736919		5.84488e-05	7.59071e-05	-0.377061	0.13258
Epsin-1 OS=Saccharomyces cerevisiae (strain ATCC 204508 / S288c) OX=559292 GN=ENT1 PE=1 SV=1	ENT1_YEAST	ENT1	5.32595e-05	7.65013e-05	7.95735e-05	7.99595e-05	5.49753e-05	5.2561e-05	7.45416e-05	4.87722e-05	7.55363e-05	5.10478e-05	0.354157	0.739065		6.88538e-05	6.04918e-05	0.186798	0.131317
ATPase GET3 OS=Saccharomyces cerevisiae (strain ATCC 204508 / S288c) OX=559292 GN=GET3 PE=1 SV=1	GET3_YEAST	GET3	0.000239668	0.000178503	0.000212196	0.000293185	0.000247389	0.000315366	0.000298166	0.000195089	0.000226609	0.000280763	0.35624	0.7402		0.000234188	0.000263199	-0.168484	0.130651
GrpE protein homolog, mitochondrial OS=Saccharomyces cerevisiae (strain ATCC 204508 / S288c) OX=559292 GN=MGE1 PE=1 SV=1	GRPE_YEAST	MGE1	0.000106519	0.000102002	0.000132622	7.99595e-05	5.49753e-05	0.00052561	0.000124236	9.75443e-05	0.000100715	7.65716e-05	0.355769	0.7402		9.52156e-05	0.000184935	-0.957752	0.130651
Nucleoporin NUP133 OS=Saccharomyces cerevisiae (strain ATCC 204508 / S288c) OX=559292 GN=NUP133 PE=1 SV=1	NU133_YEAST	NUP133	5.32595e-05	7.65013e-05	5.3049e-05	0.000133266	0.000109951	0.000105122	4.96944e-05	4.87722e-05	5.03575e-05	7.65716e-05	0.356234	0.7402		8.52052e-05	6.61036e-05	0.366214	0.130651
High-affinity glutamine permease OS=Saccharomyces cerevisiae (strain ATCC 204508 / S288c) OX=559292 GN=GNP1 PE=1 SV=2	GNP1_YEAST	GNP1	5.32595e-05	5.10009e-05	5.3049e-05	7.99595e-05	5.49753e-05	0.000105122	4.96944e-05	4.87722e-05	5.03575e-05	0.000127619	0.358026	0.74284		5.84488e-05	7.63131e-05	-0.384757	0.129105
Serine/threonine-protein kinase AKL1 OS=Saccharomyces cerevisiae (strain ATCC 204508 / S288c) OX=559292 GN=AKL1 PE=1 SV=1	AKL1_YEAST	AKL1	5.32595e-05	0.000127502	5.3049e-05	0.000106613	8.24629e-05	7.88416e-05	9.93888e-05	0.00012193	0.000100715	0.000102096	0.362821	0.751708		8.45772e-05	0.000100594	-0.250206	0.123951
Golgi to ER traffic protein 4 OS=Saccharomyces cerevisiae (strain ATCC 204508 / S288c) OX=559292 GN=GET4 PE=1 SV=1	GET4_YEAST	GET4	0.000186408	0.000153003	0.000132622	0.000186572	0.000137438	0.000157683	0.000124236	9.75443e-05	0.000176251	0.000153143	0.364053	0.753177		0.000159209	0.000141772	0.167351	0.123103
Eukaryotic initiation factor 4F subunit p130 OS=Saccharomyces cerevisiae (strain ATCC 204508 / S288c) OX=559292 GN=TIF4632 PE=1 SV=1	IF4F2_YEAST	TIF4632	0.000159778	0.000331506	0.000159147	0.000293185	0.000247389	0.000394208	0.000198778	0.000268247	0.000251788	0.000306287	0.366088	0.755352		0.000238201	0.000283861	-0.253007	0.121851
UBP3-associated protein BRE5 OS=Saccharomyces cerevisiae (strain ATCC 204508 / S288c) OX=559292 GN=BRE5 PE=1 SV=1	BRE5_YEAST	BRE5	0.000133149	0.000102002	7.95735e-05	0.000133266	0.000137438	0.000105122	0.000124236	0.00012193	0.000151073	0.000153143	0.366152	0.755352		0.000117086	0.000131101	-0.163114	0.121851
Histone H2A.1 OS=Saccharomyces cerevisiae (strain ATCC 204508 / S288c) OX=559292 GN=HTA1 PE=1 SV=2	H2A1_YEAST	HTA1	0.000585854	0.000688512	0.000557014	0.000373144	0.00057724	0.000473049	0.00079511	0.000634038	0.000830899	0.000484954	0.36807	0.758225		0.000556353	0.00064361	-0.210186	0.120202
ATP-dependent 6-phosphofructokinase subunit alpha OS=Saccharomyces cerevisiae (strain ATCC 204508 / S288c) OX=559292 GN=PFK1 PE=1 SV=1	PFKA1_YEAST	PFK1	0.00383468	0.00408007	0.00352776	0.00399797	0.00285871	0.00344275	0.00340407	0.00346282	0.00322288	0.00362439	0.370314	0.758298		0.00365984	0.00343138	0.0929909	0.12016
Cluster of 1,3-beta-glucan synthase component FKS1 OS=Saccharomyces cerevisiae (strain ATCC 204508 / S288c) OX=559292 GN=FKS1 PE=1 SV=2 (FKS1_YEAST)	FKS1_YEAST	FKS1	0.00117171	0.00127502	0.0014058	0.00122605	0.00112699	0.00181336	0.00124236	0.00129246	0.00128412	0.0011741	0.376357	0.758298		0.00124111	0.00136128	-0.133327	0.12016
60S ribosomal protein L20-A OS=Saccharomyces cerevisiae (strain ATCC 204508 / S288c) OX=559292 GN=RPL20A PE=1 SV=1	RL20A_YEAST	RPL20A	0.000852152	0.000867015	0.000875308	0.000986167	0.000934579	0.00118262	0.000919346	0.000853513	0.000805721	0.00114857	0.377573	0.758298		0.000903044	0.000981955	-0.120861	0.12016
Cluster of 60S ribosomal protein L9-A OS=Saccharomyces cerevisiae (strain ATCC 204508 / S288c) OX=559292 GN=RPL9A PE=1 SV=2 (RL9A_YEAST)	RL9A_YEAST	RPL9A	0.000719003	0.00107102	0.00076921	0.000959514	0.000962067	0.00123518	0.000844804	0.000853513	0.000856078	0.00122515	0.378133	0.758298		0.000896163	0.00100295	-0.16241	0.12016
Phosphoribosylaminoimidazole-succinocarboxamide synthase OS=Saccharomyces cerevisiae (strain ATCC 204508 / S288c) OX=559292 GN=ADE1 PE=1 SV=2	PUR7_YEAST	ADE1	0.000346187	0.000357006	0.000371343	0.00050641	0.00046729	0.000341647	0.000298166	0.000414563	0.000327324	0.00045943	0.374149	0.758298		0.000409647	0.000368226	0.15379	0.12016
Cell wall protein ECM33 OS=Saccharomyces cerevisiae (strain ATCC 204508 / S288c) OX=559292 GN=ECM33 PE=1 SV=3	ECM33_YEAST	ECM33	0.000426076	0.000433508	0.000371343	0.000293185	0.000357339	0.000446769	0.000422402	0.000365791	0.00040286	0.000382858	0.376392	0.758298		0.00037629	0.000404136	-0.102996	0.12016
Kelch repeat-containing protein 1 OS=Saccharomyces cerevisiae (strain ATCC 204508 / S288c) OX=559292 GN=KEL1 PE=1 SV=1	KEL1_YEAST	KEL1	7.98892e-05	5.10009e-05	5.3049e-05	5.33063e-05	0.000109951	0.000131403	4.96944e-05	9.75443e-05	7.55363e-05	7.65716e-05	0.375865	0.758298		6.94392e-05	8.61498e-05	-0.311098	0.12016
Uncharacterized WD repeat-containing protein YNL035C OS=Saccharomyces cerevisiae (strain ATCC 204508 / S288c) OX=559292 GN=YNL035C PE=1 SV=1	YND5_YEAST	YNL035C	5.32595e-05	7.65013e-05	5.3049e-05	7.99595e-05	5.49753e-05	7.88416e-05	4.96944e-05	4.87722e-05	5.03575e-05	5.10478e-05	0.377579	0.758298		6.35489e-05	5.57427e-05	0.189085	0.12016
Nucleolar protein 12 OS=Saccharomyces cerevisiae (strain ATCC 204508 / S288c) OX=559292 GN=NOP12 PE=1 SV=1	NOP12_YEAST	NOP12	0.000239668	0.000280505	0.000212196	0.000293185	0.000219901	0.000262805	0.000248472	0.000243861	0.000100715	0.000229715	0.378335	0.758298		0.000249091	0.000217114	0.198222	0.12016
Cluster of GTP-binding protein YPT32/YPT11 OS=Saccharomyces cerevisiae (strain ATCC 204508 / S288c) OX=559292 GN=YPT32 PE=1 SV=3 (YPT32_YEAST)	YPT32_YEAST	YPT32	0.000159778	0.000229504	0.000212196	0.000239878	0.000329852	0.000210244	0.000198778	0.000219475	0.00020143	0.000204191	0.378623	0.758298		0.000234242	0.000206824	0.179598	0.12016
Histone H3 OS=Saccharomyces cerevisiae (strain ATCC 204508 / S288c) OX=559292 GN=HHT1 PE=1 SV=2	H3_YEAST	HHT1	0.000106519	0.000153003	5.3049e-05	0.000159919	0.000137438	0.000157683	4.96944e-05	7.31582e-05	0.000100715	0.000102096	0.369385	0.758298		0.000121986	9.66693e-05	0.335581	0.12016
Transcription initiation factor IIF subunit alpha OS=Saccharomyces cerevisiae (strain ATCC 204508 / S288c) OX=559292 GN=TFG1 PE=1 SV=2	T2FA_YEAST	TFG1	7.98892e-05	7.65013e-05	0.000159147	0.000106613	0.000137438	0.000131403	7.45416e-05	0.00012193	5.03575e-05	7.65716e-05	0.374083	0.758298		0.000111918	9.09607e-05	0.299122	0.12016
Aspartyl aminopeptidase 4 OS=Saccharomyces cerevisiae (strain ATCC 204508 / S288c) OX=559292 GN=APE4 PE=1 SV=1	DNPEP_YEAST	APE4	0.000239668	0.000153003	0.000159147	0.000133266	8.24629e-05	0.000236525	0.000149083	0.000146316	0.00020143	0.000178667	0.375467	0.758298		0.000153509	0.000182404	-0.248815	0.12016
ATP-dependent RNA helicase DBP1 OS=Saccharomyces cerevisiae (strain ATCC 204508 / S288c) OX=559292 GN=DBP1 PE=1 SV=2	DBP1_YEAST	DBP1	0.000159778	0.000178503	0.000106098	0.000186572	0.000164926	0.000210244	0.00017393	0.000146316	0.00020143	0.000153143	0.374866	0.758298		0.000159175	0.000177013	-0.153236	0.12016
Chitin biosynthesis protein CHS5 OS=Saccharomyces cerevisiae (strain ATCC 204508 / S288c) OX=559292 GN=CHS5 PE=1 SV=1	CHS5_YEAST	CHS5	0.000159778	0.000102002	0.000185671	0.000106613	0.000109951	0.000157683	0.000124236	0.00012193	7.55363e-05	7.65716e-05	0.375397	0.758298		0.000132803	0.000111191	0.256241	0.12016
Uncharacterized isomerase YHI9 OS=Saccharomyces cerevisiae (strain ATCC 204508 / S288c) OX=559292 GN=YHI9 PE=1 SV=1	YHI9_YEAST	YHI9	5.32595e-05	7.65013e-05	5.3049e-05	7.99595e-05	5.49753e-05	7.88416e-05	4.96944e-05	4.87722e-05	5.03575e-05	5.10478e-05	0.377579	0.758298		6.35489e-05	5.57427e-05	0.189085	0.12016
Ribose-phosphate pyrophosphokinase 5 OS=Saccharomyces cerevisiae (strain ATCC 204508 / S288c) OX=559292 GN=PRS5 PE=1 SV=1	KPR5_YEAST	PRS5	5.32595e-05	5.10009e-05	7.95735e-05	5.33063e-05	8.24629e-05	5.2561e-05	4.96944e-05	4.87722e-05	5.03575e-05	7.65716e-05	0.372351	0.758298		6.39206e-05	5.55913e-05	0.201421	0.12016
Lysophospholipase 1 OS=Saccharomyces cerevisiae (strain ATCC 204508 / S288c) OX=559292 GN=PLB1 PE=1 SV=2	PLB1_YEAST	PLB1	0.000133149	0.000102002	0.000132622	5.33063e-05	5.49753e-05	5.2561e-05	9.93888e-05	7.31582e-05	0.000100715	5.10478e-05	0.372273	0.758298		9.52109e-05	7.53742e-05	0.337057	0.12016
Ribose-phosphate pyrophosphokinase 2 OS=Saccharomyces cerevisiae (strain ATCC 204508 / S288c) OX=559292 GN=PRS2 PE=1 SV=1	KPR2_YEAST	PRS2	0.000106519	5.10009e-05	0.000106098	5.33063e-05	5.49753e-05	5.2561e-05	4.96944e-05	7.31582e-05	5.03575e-05	7.65716e-05	0.371855	0.758298		7.43799e-05	6.04686e-05	0.298727	0.12016
Protein disulfide-isomerase EUG1 OS=Saccharomyces cerevisiae (strain ATCC 204508 / S288c) OX=559292 GN=EUG1 PE=1 SV=1	EUG1_YEAST	EUG1	0.000133149	7.65013e-05	0.000132622	5.33063e-05	5.49753e-05	5.2561e-05	4.96944e-05	7.31582e-05	0.000100715	7.65716e-05	0.369689	0.758298		9.01108e-05	7.05401e-05	0.353257	0.12016
Cluster of Plasma membrane ATPase 1 OS=Saccharomyces cerevisiae (strain ATCC 204508 / S288c) OX=559292 GN=PMA1 PE=1 SV=2 (PMA1_YEAST)	PMA1_YEAST	PMA1	0.00711014	0.00714012	0.00628631	0.00655668	0.00731171	0.00664897	0.00740446	0.00741337	0.00715077	0.00691697	0.384282	0.764227		0.00688099	0.00710691	-0.0466057	0.116778
Inosine-5'-monophosphate dehydrogenase 4 OS=Saccharomyces cerevisiae (strain ATCC 204508 / S288c) OX=559292 GN=IMD4 PE=1 SV=1	IMDH4_YEAST	IMD4	0.000665744	0.000739513	0.000583539	0.000959514	0.00107202	0.00105122	0.000844804	0.000926671	0.000856078	0.000816764	0.384672	0.764227		0.000804065	0.000899108	-0.161181	0.116778
Protein transport protein SEC23 OS=Saccharomyces cerevisiae (strain ATCC 204508 / S288c) OX=559292 GN=SEC23 PE=1 SV=1	SEC23_YEAST	SEC23	0.000266297	0.000255004	0.000291769	0.000346491	0.000329852	0.000473049	0.000298166	0.000292633	0.000428039	0.000229715	0.384242	0.764227		0.000297883	0.000344321	-0.209007	0.116778
Pre-mRNA-splicing factor ATP-dependent RNA helicase PRP43 OS=Saccharomyces cerevisiae (strain ATCC 204508 / S288c) OX=559292 GN=PRP43 PE=1 SV=1	PRP43_YEAST	PRP43	0.000292927	0.000204004	0.000212196	0.000319838	0.000247389	0.000236525	0.000223625	0.000243861	0.00020143	0.000255239	0.382908	0.764227		0.000255271	0.000232136	0.137059	0.116778
Protein PET10 OS=Saccharomyces cerevisiae (strain ATCC 204508 / S288c) OX=559292 GN=PET10 PE=1 SV=3	PET10_YEAST	PET10	0.000292927	0.000204004	0.000291769	0.000133266	0.000192413	0.000157683	0.000198778	0.000195089	0.000176251	0.000229715	0.384763	0.764227		0.000222876	0.000191503	0.218873	0.116778
Adenine phosphoribosyltransferase 1 OS=Saccharomyces cerevisiae (strain ATCC 204508 / S288c) OX=559292 GN=APT1 PE=1 SV=3	APT1_YEAST	APT1	5.32595e-05	7.65013e-05	5.3049e-05	0.000133266	8.24629e-05	7.88416e-05	9.93888e-05	0.00012193	7.55363e-05	0.000102096	0.382998	0.764227		7.97077e-05	9.55585e-05	-0.261665	0.116778
Cationic trypsin OS=Bos taurus PE=1 SV=3	TRY1_BOVIN		0.00167767	0.00119852	0.00169757	0.00127935	0.00115448	0.00139287	0.00126721	0.00117053	0.0013093	0.00127619	0.38575	0.765133		0.00140152	0.00128322	0.127224	0.116263
N-terminal acetyltransferase A complex subunit NAT1 OS=Saccharomyces cerevisiae (strain ATCC 204508 / S288c) OX=559292 GN=NAT1 PE=1 SV=2	NAT1_YEAST	NAT1	0.000372816	0.000331506	0.000371343	0.000346491	0.000302364	0.000446769	0.000323013	0.000292633	0.00020143	0.000255239	0.386344	0.765259		0.000344904	0.000303817	0.182993	0.116192
UPF0662 protein YPL260W OS=Saccharomyces cerevisiae (strain ATCC 204508 / S288c) OX=559292 GN=YPL260W PE=1 SV=1	YP260_YEAST	YPL260W	0.000239668	0.000204004	0.000265245	0.000239878	0.000274876	0.000236525	0.000149083	0.000219475	0.000276966	0.000229715	0.386881	0.76527		0.000244734	0.000222353	0.138365	0.116185
Cluster of 40S ribosomal protein S9-B OS=Saccharomyces cerevisiae (strain ATCC 204508 / S288c) OX=559292 GN=RPS9B PE=1 SV=4 (RS9B_YEAST)	RS9B_YEAST	RPS9B	0.00173093	0.00191253	0.00183019	0.00183907	0.00192413	0.00194476	0.00191323	0.00170703	0.00173734	0.00158248	0.389255	0.767412		0.00184737	0.00177697	0.0560577	0.114971
DNA-directed RNA polymerase II subunit RPB2 OS=Saccharomyces cerevisiae (strain ATCC 204508 / S288c) OX=559292 GN=RPB2 PE=1 SV=2	RPB2_YEAST	RPB2	0.000452706	0.000459008	0.000636588	0.00058637	0.000412314	0.000735855	0.000546638	0.000536494	0.000553933	0.00045943	0.390092	0.767412		0.000509397	0.00056647	-0.153208	0.114971
Altered inheritance of mitochondria protein 41, mitochondrial OS=Saccharomyces cerevisiae (strain ATCC 204508 / S288c) OX=559292 GN=AIM41 PE=1 SV=1	AIM41_YEAST	AIM41	0.000266297	0.000102002	0.000132622	0.000106613	0.000109951	0.000105122	0.00017393	9.75443e-05	0.000100715	7.65716e-05	0.388797	0.767412		0.000143497	0.000110777	0.373366	0.114971
60S ribosomal protein L29 OS=Saccharomyces cerevisiae (strain ATCC 204508 / S288c) OX=559292 GN=RPL29 PE=1 SV=3	RL29_YEAST	RPL29	5.32595e-05	0.000229504	5.3049e-05	0.000293185	0.000109951	0.00049933	0.000124236	9.75443e-05	7.55363e-05	0.000408382	0.389918	0.767412		0.00014779	0.000241006	-0.705523	0.114971
Histidine biosynthesis trifunctional protein OS=Saccharomyces cerevisiae (strain ATCC 204508 / S288c) OX=559292 GN=HIS4 PE=1 SV=3	HIS2_YEAST	HIS4	0.00149127	0.00150453	0.00132622	0.00189237	0.00140187	0.00144543	0.00129205	0.00124369	0.00138483	0.00168458	0.391466	0.767656		0.00152325	0.00141012	0.111341	0.114834
Glucose-signaling factor 2 OS=Saccharomyces cerevisiae (strain ATCC 204508 / S288c) OX=559292 GN=GSF2 PE=1 SV=1	GSF2_YEAST	GSF2	0.000266297	0.000331506	0.000344818	0.000346491	0.000274876	0.000341647	0.000273319	0.000243861	0.000251788	0.00033181	0.391661	0.767656		0.000312798	0.000288485	0.116734	0.114834
Protein CASP OS=Saccharomyces cerevisiae (strain ATCC 204508 / S288c) OX=559292 GN=COY1 PE=1 SV=2	CASP_YEAST	COY1	5.32595e-05	0.000102002	7.95735e-05	7.99595e-05	5.49753e-05	0.000105122	4.96944e-05	4.87722e-05	5.03575e-05	5.10478e-05	0.391813	0.767656		7.39539e-05	6.09988e-05	0.277846	0.114834
Aminopeptidase 2, mitochondrial OS=Saccharomyces cerevisiae (strain ATCC 204508 / S288c) OX=559292 GN=APE2 PE=1 SV=4	APE2_YEAST	APE2	0.000772262	0.000739513	0.00076921	0.000879554	0.000604728	0.000814696	0.000646027	0.00068281	0.000629469	0.000740192	0.392401	0.767765		0.000753054	0.000702639	0.0999689	0.114772
RNA polymerase II transcriptional coactivator SUB1 OS=Saccharomyces cerevisiae (strain ATCC 204508 / S288c) OX=559292 GN=SUB1 PE=1 SV=1	SUB1_YEAST	SUB1	0.000133149	0.000102002	0.000159147	7.99595e-05	0.000137438	0.000183964	4.96944e-05	9.75443e-05	0.000100715	5.10478e-05	0.39352	0.76787		0.000122339	9.6593e-05	0.340894	0.114712
Protein transport protein SBH1 OS=Saccharomyces cerevisiae (strain ATCC 204508 / S288c) OX=559292 GN=SBH1 PE=1 SV=1	SC6B1_YEAST	SBH1	5.32595e-05	5.10009e-05	7.95735e-05	5.33063e-05	5.49753e-05	5.2561e-05	7.45416e-05	7.31582e-05	7.55363e-05	5.10478e-05	0.393166	0.76787		5.84231e-05	6.5369e-05	-0.162068	0.114712
Importin subunit beta-2 OS=Saccharomyces cerevisiae (strain ATCC 204508 / S288c) OX=559292 GN=KAP104 PE=1 SV=1	IMB2_YEAST	KAP104	0.000106519	5.10009e-05	0.000132622	0.000106613	5.49753e-05	0.000157683	0.000124236	7.31582e-05	5.03575e-05	0.000178667	0.394245	0.768244		9.0346e-05	0.00011682	-0.370759	0.114501
Protein transport protein SEC61 OS=Saccharomyces cerevisiae (strain ATCC 204508 / S288c) OX=559292 GN=SEC61 PE=1 SV=1	SC61A_YEAST	SEC61	0.000266297	0.000229504	0.000291769	0.000213225	0.000219901	0.000289086	0.000273319	4.87722e-05	0.000251788	0.000127619	0.394956	0.768592		0.000244139	0.000198117	0.301354	0.114304
40S ribosomal protein S5 OS=Saccharomyces cerevisiae (strain ATCC 204508 / S288c) OX=559292 GN=RPS5 PE=1 SV=3	RS5_YEAST	RPS5	0.00263634	0.00247354	0.00254635	0.00237213	0.00250137	0.00236525	0.00236048	0.00231668	0.00274449	0.00232267	0.39602	0.769308		0.00250595	0.00242191	0.0492099	0.1139
Protein SSO2 OS=Saccharomyces cerevisiae (strain ATCC 204508 / S288c) OX=559292 GN=SSO2 PE=1 SV=2	SSO2_YEAST	SSO2	0.000106519	0.000127502	0.000132622	0.000159919	8.24629e-05	0.000131403	0.000124236	0.000170703	0.000125894	0.000127619	0.396391	0.769308		0.000121805	0.000135971	-0.158723	0.1139
Actin-binding protein OS=Saccharomyces cerevisiae (strain ATCC 204508 / S288c) OX=559292 GN=ABP1 PE=1 SV=4	ABP1_YEAST	ABP1	0.000825522	0.00135152	0.000928357	0.00109278	0.00120946	0.00131403	0.00114297	0.00136562	0.00100715	0.00109753	0.398803	0.771142		0.00108153	0.00118546	-0.132375	0.112866
Protein RFS1 OS=Saccharomyces cerevisiae (strain ATCC 204508 / S288c) OX=559292 GN=RFS1 PE=1 SV=1	RFS1_YEAST	RFS1	0.000346187	0.000127502	0.000371343	0.000266532	0.000192413	0.000289086	7.45416e-05	0.000268247	0.000176251	0.000229715	0.400042	0.771142		0.000260795	0.000207568	0.329334	0.112866
RNA polymerase II-associated protein 1 OS=Saccharomyces cerevisiae (strain ATCC 204508 / S288c) OX=559292 GN=PAF1 PE=1 SV=1	PAF1_YEAST	PAF1	0.000159778	0.000102002	0.000212196	0.000133266	0.000137438	0.000131403	0.000124236	0.00012193	0.000151073	0.000127619	0.398474	0.771142		0.000148936	0.000131252	0.182351	0.112866
Mitochondrial 2-oxodicarboxylate carrier 2 OS=Saccharomyces cerevisiae (strain ATCC 204508 / S288c) OX=559292 GN=ODC2 PE=1 SV=1	ODC2_YEAST	ODC2	0.000186408	0.000102002	0.000132622	0.000159919	0.000109951	0.000131403	9.93888e-05	9.75443e-05	0.000151073	0.000127619	0.400545	0.771142		0.00013818	0.000121406	0.186719	0.112866
Centromere-binding protein 1 OS=Saccharomyces cerevisiae (strain ATCC 204508 / S288c) OX=559292 GN=CBF1 PE=1 SV=2	CBF1_YEAST	CBF1	5.32595e-05	7.65013e-05	7.95735e-05	7.99595e-05	8.24629e-05	0.000105122	4.96944e-05	4.87722e-05	0.000125894	0.000127619	0.400035	0.771142		7.43513e-05	9.14204e-05	-0.298157	0.112866
Beta-glucan synthesis-associated protein KRE6 OS=Saccharomyces cerevisiae (strain ATCC 204508 / S288c) OX=559292 GN=KRE6 PE=1 SV=2	KRE6_YEAST	KRE6	0.000266297	0.000178503	0.000291769	0.000106613	0.000109951	0.000157683	0.000198778	0.000195089	0.000100715	0.000102096	0.400486	0.771142		0.000190627	0.000150872	0.337425	0.112866
Intracellular protein transport protein USO1 OS=Saccharomyces cerevisiae (strain ATCC 204508 / S288c) OX=559292 GN=USO1 PE=1 SV=2	USO1_YEAST	USO1	7.98892e-05	0.000127502	0.000106098	0.000186572	8.24629e-05	0.000157683	0.000149083	9.75443e-05	0.000125894	0.000153143	0.403306	0.774576		0.000116505	0.00013667	-0.230301	0.110936
Probable family 17 glucosidase SCW4 OS=Saccharomyces cerevisiae (strain ATCC 204508 / S288c) OX=559292 GN=SCW4 PE=1 SV=1	SCW4_YEAST	SCW4	0.000266297	0.000229504	0.000265245	0.000186572	0.000247389	0.000262805	0.000248472	0.000195089	0.000226609	0.000153143	0.403403	0.774576		0.000239001	0.000217224	0.137839	0.110936
Ubiquitin carboxyl-terminal hydrolase 1 OS=Saccharomyces cerevisiae (strain ATCC 204508 / S288c) OX=559292 GN=UBP1 PE=1 SV=2	UBP1_YEAST	UBP1	7.98892e-05	0.000102002	7.95735e-05	0.000133266	5.49753e-05	0.000105122	7.45416e-05	7.31582e-05	5.03575e-05	7.65716e-05	0.404473	0.774989		8.99411e-05	7.59502e-05	0.243927	0.110704
cAMP-dependent protein kinase type 2 OS=Saccharomyces cerevisiae (strain ATCC 204508 / S288c) OX=559292 GN=TPK2 PE=1 SV=2	KAPB_YEAST	TPK2	7.98892e-05	7.65013e-05	5.3049e-05	0.000106613	8.24629e-05	7.88416e-05	4.96944e-05	7.31582e-05	7.55363e-05	7.65716e-05	0.404693	0.774989		7.9703e-05	7.07604e-05	0.171692	0.110704
Cluster of 60S ribosomal protein L7-A OS=Saccharomyces cerevisiae (strain ATCC 204508 / S288c) OX=559292 GN=RPL7A PE=1 SV=3 (RL7A_YEAST)	RL7A_YEAST	RPL7A	0.00207712	0.00211654	0.00212196	0.0025587	0.0026663	0.00304854	0.00228594	0.00224352	0.00224091	0.00260344	0.406166	0.775786		0.00230812	0.00248447	-0.106217	0.110258
Cluster of 60S ribosomal protein L17-A OS=Saccharomyces cerevisiae (strain ATCC 204508 / S288c) OX=559292 GN=RPL17A PE=1 SV=4 (RL17A_YEAST)	RL17A_YEAST	RPL17A	0.00111845	0.00124952	0.00122013	0.00111943	0.00140187	0.00149799	0.00124236	0.00124369	0.00128412	0.0011741	0.406616	0.775786		0.00122188	0.00128845	-0.0765351	0.110258
Elongation of fatty acids protein 3 OS=Saccharomyces cerevisiae (strain ATCC 204508 / S288c) OX=559292 GN=ELO3 PE=1 SV=1	ELO3_YEAST	ELO3	0.000133149	0.000178503	0.000132622	0.000133266	0.000192413	0.000105122	0.000198778	0.000170703	0.000100715	7.65716e-05	0.406723	0.775786		0.000153991	0.000130378	0.240145	0.110258
RNA cytidine acetyltransferase OS=Saccharomyces cerevisiae (strain ATCC 204508 / S288c) OX=559292 GN=KRE33 PE=1 SV=1	NAT10_YEAST	KRE33	0.000292927	0.000178503	0.000212196	0.000346491	0.000137438	0.000341647	0.000248472	0.000292633	0.00020143	0.000280763	0.407602	0.776437		0.000233511	0.000272989	-0.225351	0.109894
Enoyl-[acyl-carrier-protein] reductase, mitochondrial OS=Saccharomyces cerevisiae (strain ATCC 204508 / S288c) OX=559292 GN=ETR1 PE=1 SV=3	ETR1_YEAST	ETR1	0.000213038	0.000255004	0.000265245	0.000213225	0.000274876	0.000210244	0.000248472	0.000219475	0.000151073	0.000280763	0.4089	0.776856		0.000244278	0.000222005	0.137929	0.10966
DNA-directed RNA polymerase II subunit RPB9 OS=Saccharomyces cerevisiae (strain ATCC 204508 / S288c) OX=559292 GN=RPB9 PE=1 SV=1	RPB9_YEAST	RPB9	5.32595e-05	7.65013e-05	7.95735e-05	7.99595e-05	5.49753e-05	7.88416e-05	4.96944e-05	4.87722e-05	5.03575e-05	7.65716e-05	0.408735	0.776856		6.88538e-05	6.08475e-05	0.17834	0.10966
cAMP-dependent protein kinase type 3 OS=Saccharomyces cerevisiae (strain ATCC 204508 / S288c) OX=559292 GN=TPK3 PE=1 SV=2	KAPC_YEAST	TPK3	0.000106519	0.000102002	5.3049e-05	0.000106613	8.24629e-05	0.000105122	4.96944e-05	4.87722e-05	7.55363e-05	0.000102096	0.409583	0.77713		9.01291e-05	7.62441e-05	0.241367	0.109506
Fatty acid synthase subunit alpha OS=Saccharomyces cerevisiae (strain ATCC 204508 / S288c) OX=559292 GN=FAS2 PE=1 SV=2	FAS2_YEAST	FAS2	0.0051928	0.00609461	0.00498661	0.0058637	0.00623969	0.00588684	0.00544153	0.00646231	0.00574076	0.00617678	0.410541	0.777924		0.00567548	0.00594164	-0.0661198	0.109063
SMY2 homolog 2 OS=Saccharomyces cerevisiae (strain ATCC 204508 / S288c) OX=559292 GN=SYH1 PE=1 SV=1	SYH1_YEAST	SYH1	5.32595e-05	5.10009e-05	5.3049e-05	7.99595e-05	5.49753e-05	7.88416e-05	4.96944e-05	7.31582e-05	7.55363e-05	5.10478e-05	0.411812	0.779308		5.84488e-05	6.56556e-05	-0.167745	0.108291
Heterogeneous nuclear rnp K-like protein 2 OS=Saccharomyces cerevisiae (strain ATCC 204508 / S288c) OX=559292 GN=HEK2 PE=1 SV=1	HEK2_YEAST	HEK2	0.000292927	0.000331506	0.000291769	0.000213225	0.000384827	0.000420488	0.000347861	0.000292633	0.000428039	0.000229715	0.412839	0.780228		0.000302851	0.000343747	-0.18274	0.107778
Nuclear migration protein NUM1 OS=Saccharomyces cerevisiae (strain ATCC 204508 / S288c) OX=559292 GN=NUM1 PE=1 SV=2	NUM1_YEAST	NUM1	5.32595e-05	0.000102002	7.95735e-05	5.33063e-05	5.49753e-05	5.2561e-05	9.93888e-05	0.000170703	7.55363e-05	5.10478e-05	0.415402	0.784045		6.86233e-05	8.98473e-05	-0.388777	0.105659
Protein DOA1 OS=Saccharomyces cerevisiae (strain ATCC 204508 / S288c) OX=559292 GN=DOA1 PE=1 SV=1	DOA1_YEAST	DOA1	0.000159778	0.000153003	0.000132622	7.99595e-05	8.24629e-05	0.000105122	9.93888e-05	0.00012193	0.000100715	0.000102096	0.416621	0.784292		0.000121565	0.00010585	0.199704	0.105522
Synaptobrevin homolog YKT6 OS=Saccharomyces cerevisiae (strain ATCC 204508 / S288c) OX=559292 GN=YKT6 PE=1 SV=1	YKT6_YEAST	YKT6	0.000186408	0.000229504	0.000159147	0.000213225	0.000192413	0.000262805	0.00017393	0.000219475	0.00020143	0.000204191	0.416351	0.784292		0.00019614	0.000212366	-0.114674	0.105522
T-complex protein 1 subunit zeta OS=Saccharomyces cerevisiae (strain ATCC 204508 / S288c) OX=559292 GN=CCT6 PE=1 SV=1	TCPZ_YEAST	CCT6	5.32595e-05	0.000102002	0.000159147	7.99595e-05	0.000219901	0.000236525	9.93888e-05	9.75443e-05	0.000151073	0.000204191	0.417451	0.78483		0.000122854	0.000157744	-0.360646	0.105224
Tropomyosin-1 OS=Saccharomyces cerevisiae (strain ATCC 204508 / S288c) OX=559292 GN=TPM1 PE=1 SV=1	TPM1_YEAST	TPM1	0.000532595	0.00102002	0.00053049	0.00114609	0.000934579	0.000762135	0.000869652	0.0012193	0.00100715	0.000944383	0.420461	0.786716		0.000832754	0.000960525	-0.205933	0.104182
Proteasome component ECM29 OS=Saccharomyces cerevisiae (strain ATCC 204508 / S288c) OX=559292 GN=ECM29 PE=1 SV=1	ECM29_YEAST	ECM29	0.000159778	0.000459008	0.000106098	0.000186572	0.000412314	0.000341647	0.000323013	0.000585266	0.00020143	0.000280763	0.42044	0.786716		0.000264754	0.000346424	-0.387884	0.104182
GTP-binding protein YPT1 OS=Saccharomyces cerevisiae (strain ATCC 204508 / S288c) OX=559292 GN=YPT1 PE=1 SV=2	YPT1_YEAST	YPT1	0.000559225	0.000408007	0.000450916	0.00050641	0.000494777	0.000473049	0.000496944	0.000414563	0.000503575	0.000382858	0.420726	0.786716		0.000483867	0.000454198	0.0912895	0.104182
Proliferating cell nuclear antigen OS=Saccharomyces cerevisiae (strain ATCC 204508 / S288c) OX=559292 GN=POL30 PE=1 SV=1	PCNA_YEAST	POL30	0.000186408	0.000153003	0.000159147	0.000159919	0.000164926	0.000131403	0.00017393	0.000170703	0.000176251	0.000102096	0.420674	0.786716		0.000164681	0.000150876	0.126302	0.104182
V-type proton ATPase subunit a, Golgi isoform OS=Saccharomyces cerevisiae (strain ATCC 204508 / S288c) OX=559292 GN=STV1 PE=1 SV=2	STV1_YEAST	STV1	0.000106519	7.65013e-05	7.95735e-05	7.99595e-05	5.49753e-05	0.000157683	9.93888e-05	4.87722e-05	0.000100715	7.65716e-05	0.421182	0.786716		7.95057e-05	9.66261e-05	-0.281355	0.104182
Something about silencing protein 10 OS=Saccharomyces cerevisiae (strain ATCC 204508 / S288c) OX=559292 GN=SAS10 PE=1 SV=1	SAS10_YEAST	SAS10	7.98892e-05	0.000127502	0.000159147	0.000159919	0.000137438	7.88416e-05	0.000124236	7.31582e-05	5.03575e-05	0.000204191	0.422166	0.787533		0.000132779	0.000106157	0.322831	0.103731
Cluster of Eukaryotic translation initiation factor 5A-1 OS=Saccharomyces cerevisiae (strain ATCC 204508 / S288c) OX=559292 GN=HYP2 PE=1 SV=3 (IF5A1_YEAST)	IF5A1_YEAST	HYP2	0.000852152	0.000841515	0.000848784	0.000932861	0.00101704	0.000762135	0.00114297	0.00107299	0.00110787	0.00079124	0.423251	0.788538		0.000898471	0.00097544	-0.118582	0.103178
60S ribosomal protein L35-A OS=Saccharomyces cerevisiae (strain ATCC 204508 / S288c) OX=559292 GN=RPL35A PE=1 SV=1	RL35A_YEAST	RPL35A	0.000692373	0.000688512	0.000875308	0.000826248	0.000962067	0.000814696	0.000844804	0.000877899	0.000906436	0.000842288	0.424919	0.788589		0.000808902	0.000857225	-0.0837088	0.103149
Tricalbin-3 OS=Saccharomyces cerevisiae (strain ATCC 204508 / S288c) OX=559292 GN=TCB3 PE=1 SV=1	TCB3_YEAST	TCB3	0.000479335	0.000535509	0.000318294	0.000479757	0.000494777	0.000604452	0.000397555	0.000512108	0.000453218	0.000561525	0.423834	0.788589		0.000461535	0.000505772	-0.132047	0.103149
Diphosphomevalonate decarboxylase OS=Saccharomyces cerevisiae (strain ATCC 204508 / S288c) OX=559292 GN=MVD1 PE=1 SV=2	MVD1_YEAST	MVD1	0.000106519	0.000204004	0.000159147	0.000266532	0.000164926	0.000315366	0.00017393	0.000146316	0.00020143	0.000229715	0.424667	0.788589		0.000180225	0.000213352	-0.243431	0.103149
Protein translocation protein SEC63 OS=Saccharomyces cerevisiae (strain ATCC 204508 / S288c) OX=559292 GN=SEC63 PE=1 SV=2	SEC63_YEAST	SEC63	0.000532595	0.000331506	0.000477441	0.000479757	0.000274876	0.00052561	0.000347861	0.000317019	0.000352503	0.000280763	0.425687	0.788659		0.000419235	0.000364751	0.200847	0.103111
Nucleoporin NUP159 OS=Saccharomyces cerevisiae (strain ATCC 204508 / S288c) OX=559292 GN=NUP159 PE=1 SV=1	NU159_YEAST	NUP159	0.000159778	0.000102002	0.000185671	0.000133266	0.000164926	0.000157683	7.45416e-05	0.000146316	0.000125894	0.000153143	0.426051	0.788659		0.000149129	0.000131516	0.181323	0.103111
Calcium/calmodulin-dependent protein kinase II OS=Saccharomyces cerevisiae (strain ATCC 204508 / S288c) OX=559292 GN=CMK2 PE=1 SV=2	KCC2_YEAST	CMK2	0.000106519	0.000127502	0.000132622	0.000133266	0.000109951	0.000183964	4.96944e-05	9.75443e-05	7.55363e-05	0.000102096	0.428959	0.793025		0.000121972	0.000101767	0.261283	0.100713
Uncharacterized protein YPR148C OS=Saccharomyces cerevisiae (strain ATCC 204508 / S288c) OX=559292 GN=YPR148C PE=1 SV=1	YP148_YEAST	YPR148C	0.000186408	0.000178503	0.000265245	0.000213225	0.000247389	0.000262805	0.000198778	0.000243861	0.00020143	0.000280763	0.433315	0.794032		0.000218154	0.000237527	-0.122746	0.100162
ATP-dependent permease PDR15 OS=Saccharomyces cerevisiae (strain ATCC 204508 / S288c) OX=559292 GN=PDR15 PE=1 SV=1	PDR15_YEAST	PDR15	7.98892e-05	7.65013e-05	0.000132622	5.33063e-05	8.24629e-05	0.000157683	7.45416e-05	9.75443e-05	0.000100715	7.65716e-05	0.432151	0.794032		8.49565e-05	0.000101411	-0.255421	0.100162
Probable ATP-dependent permease OS=Saccharomyces cerevisiae (strain ATCC 204508 / S288c) OX=559292 GN=ADP1 PE=1 SV=2	ADP1_YEAST	ADP1	0.000133149	7.65013e-05	7.95735e-05	0.000159919	5.49753e-05	0.000157683	7.45416e-05	0.000146316	0.000100715	0.000127619	0.432434	0.794032		0.000100824	0.000121375	-0.26764	0.100162
Protein-lysine N-methyltransferase EFM1 OS=Saccharomyces cerevisiae (strain ATCC 204508 / S288c) OX=559292 GN=EFM1 PE=1 SV=1	EFM1_YEAST	EFM1	5.32595e-05	5.10009e-05	5.3049e-05	5.33063e-05	0.000109951	7.88416e-05	4.96944e-05	7.31582e-05	7.55363e-05	0.000102096	0.433359	0.794032		6.41132e-05	7.58652e-05	-0.242816	0.100162
Ribosome-interacting GTPase 2 OS=Saccharomyces cerevisiae (strain ATCC 204508 / S288c) OX=559292 GN=RBG2 PE=1 SV=1	RBG2_YEAST	RBG2	0.000133149	5.10009e-05	7.95735e-05	0.000133266	8.24629e-05	0.000131403	4.96944e-05	4.87722e-05	5.03575e-05	0.000102096	0.43331	0.794032		9.58904e-05	7.64644e-05	0.326597	0.100162
Protein ERP1 OS=Saccharomyces cerevisiae (strain ATCC 204508 / S288c) OX=559292 GN=ERP1 PE=1 SV=1	ERP1_YEAST	ERP1	0.000133149	7.65013e-05	0.000132622	0.000133266	5.49753e-05	0.000105122	9.93888e-05	9.75443e-05	7.55363e-05	7.65716e-05	0.43266	0.794032		0.000106103	9.08326e-05	0.224179	0.100162
Ornithine carbamoyltransferase OS=Saccharomyces cerevisiae (strain ATCC 204508 / S288c) OX=559292 GN=ARG3 PE=1 SV=1	OTC_YEAST	ARG3	5.32595e-05	5.10009e-05	0.000106098	0.000106613	5.49753e-05	0.000183964	7.45416e-05	7.31582e-05	5.03575e-05	0.000102096	0.431437	0.794032		7.43893e-05	9.68233e-05	-0.38026	0.100162
[NU+] prion formation protein 1 OS=Saccharomyces cerevisiae (strain ATCC 204508 / S288c) OX=559292 GN=NEW1 PE=1 SV=1	NEW1_YEAST	NEW1	0.000852152	0.00102002	0.000928357	0.00106613	0.00104453	0.000840977	0.000919346	0.000951057	0.000856078	0.00109753	0.442442	0.800504		0.000982237	0.000932997	0.0741983	0.0966363
Alpha-1,2-mannosyltransferase MNN5 OS=Saccharomyces cerevisiae (strain ATCC 204508 / S288c) OX=559292 GN=MNN5 PE=1 SV=2	MNN5_YEAST	MNN5	0.000346187	0.000331506	0.000344818	0.000239878	0.00046729	0.000394208	0.000223625	0.000292633	0.000327324	0.000306287	0.439513	0.800504		0.000345936	0.000308815	0.163761	0.0966363
4-aminobutyrate aminotransferase OS=Saccharomyces cerevisiae (strain ATCC 204508 / S288c) OX=559292 GN=UGA1 PE=1 SV=2	GABAT_YEAST	UGA1	0.000213038	0.000229504	0.000397867	0.000319838	0.000219901	0.000394208	0.00017393	0.000146316	0.000176251	0.000255239	0.441791	0.800504		0.00027603	0.000229189	0.268286	0.0966363
Chromatin structure-remodeling complex protein RSC8 OS=Saccharomyces cerevisiae (strain ATCC 204508 / S288c) OX=559292 GN=RSC8 PE=1 SV=1	RSC8_YEAST	RSC8	7.98892e-05	7.65013e-05	0.000185671	0.000213225	0.000192413	0.000157683	0.00017393	0.000219475	0.000176251	0.000153143	0.439161	0.800504		0.00014954	0.000176097	-0.235834	0.0966363
27S pre-rRNA (guanosine(2922)-2'-O)-methyltransferase OS=Saccharomyces cerevisiae (strain ATCC 204508 / S288c) OX=559292 GN=SPB1 PE=1 SV=2	SPB1_YEAST	SPB1	0.000133149	0.000127502	0.000159147	0.000159919	8.24629e-05	0.000131403	7.45416e-05	9.75443e-05	0.000125894	0.000153143	0.442162	0.800504		0.000132436	0.000116505	0.184901	0.0966363
Periodic tryptophan protein 1 OS=Saccharomyces cerevisiae (strain ATCC 204508 / S288c) OX=559292 GN=PWP1 PE=1 SV=1	PWP1_YEAST	PWP1	0.000106519	5.10009e-05	0.000106098	7.99595e-05	0.000109951	0.000131403	7.45416e-05	9.75443e-05	7.55363e-05	0.000153143	0.439602	0.800504		9.07056e-05	0.000106434	-0.230691	0.0966363
Nucleoporin NUP60 OS=Saccharomyces cerevisiae (strain ATCC 204508 / S288c) OX=559292 GN=NUP60 PE=1 SV=1	NUP60_YEAST	NUP60	5.32595e-05	7.65013e-05	0.000106098	7.99595e-05	5.49753e-05	0.000131403	7.45416e-05	7.31582e-05	7.55363e-05	7.65716e-05	0.440386	0.800504		7.41587e-05	8.62421e-05	-0.217776	0.0966363
Cyclin-dependent kinase 1 OS=Saccharomyces cerevisiae (strain ATCC 204508 / S288c) OX=559292 GN=CDC28 PE=1 SV=1	CDK1_YEAST	CDC28	0.000106519	7.65013e-05	0.000132622	7.99595e-05	0.000109951	0.000105122	0.000124236	9.75443e-05	0.000125894	0.000102096	0.438128	0.800504		0.000101111	0.000110978	-0.134344	0.0966363
Probable secreted beta-glucosidase UTH1 OS=Saccharomyces cerevisiae (strain ATCC 204508 / S288c) OX=559292 GN=UTH1 PE=1 SV=2	UTH1_YEAST	UTH1	0.000159778	0.000102002	0.000106098	0.000106613	5.49753e-05	0.000105122	9.93888e-05	7.31582e-05	0.000100715	7.65716e-05	0.44108	0.800504		0.000105893	9.09912e-05	0.218812	0.0966363
26S proteasome regulatory subunit RPN13 OS=Saccharomyces cerevisiae (strain ATCC 204508 / S288c) OX=559292 GN=RPN13 PE=1 SV=1	RPN13_YEAST	RPN13	5.32595e-05	5.10009e-05	5.3049e-05	5.33063e-05	5.49753e-05	0.000157683	4.96944e-05	4.87722e-05	5.03575e-05	5.10478e-05	0.441514	0.800504		5.31182e-05	7.1511e-05	-0.428959	0.0966363
Protein MON2 OS=Saccharomyces cerevisiae (strain ATCC 204508 / S288c) OX=559292 GN=MON2 PE=1 SV=1	MON2_YEAST	MON2	7.98892e-05	0.000153003	7.95735e-05	0.000106613	0.000109951	0.000157683	4.96944e-05	9.75443e-05	5.03575e-05	7.65716e-05	0.4453	0.801182		0.000105806	8.63702e-05	0.292812	0.0962691
Lanosterol 14-alpha demethylase OS=Saccharomyces cerevisiae (strain ATCC 204508 / S288c) OX=559292 GN=ERG11 PE=1 SV=1	CP51_YEAST	ERG11	0.000106519	0.000127502	0.000159147	0.000213225	0.000109951	0.000183964	0.00017393	0.000170703	0.000125894	0.000153143	0.444128	0.801182		0.000143269	0.000161527	-0.173048	0.0962691
Actin patches distal protein 1 OS=Saccharomyces cerevisiae (strain ATCC 204508 / S288c) OX=559292 GN=APD1 PE=1 SV=1	APD1_YEAST	APD1	0.000133149	0.000127502	7.95735e-05	7.99595e-05	0.000109951	0.000210244	0.000124236	9.75443e-05	0.000125894	7.65716e-05	0.443881	0.801182		0.000106027	0.000126898	-0.259239	0.0962691
Probable dipeptidyl peptidase 3 OS=Saccharomyces cerevisiae (strain ATCC 204508 / S288c) OX=559292 GN=YOL057W PE=1 SV=1	DPP3_YEAST	YOL057W	7.98892e-05	5.10009e-05	7.95735e-05	0.000106613	5.49753e-05	0.000105122	9.93888e-05	4.87722e-05	0.000100715	7.65716e-05	0.445595	0.801182		7.44103e-05	8.61139e-05	-0.210744	0.0962691
Proteasome subunit beta type-3 OS=Saccharomyces cerevisiae (strain ATCC 204508 / S288c) OX=559292 GN=PUP3 PE=1 SV=1	PSB3_YEAST	PUP3	0.000159778	0.000127502	5.3049e-05	0.000159919	0.000164926	0.000105122	4.96944e-05	0.00012193	0.000125894	0.000153143	0.445304	0.801182		0.000133035	0.000111157	0.259208	0.0962691
UPF0674 endoplasmic reticulum membrane protein YNR021W OS=Saccharomyces cerevisiae (strain ATCC 204508 / S288c) OX=559292 GN=YNR021W PE=1 SV=3	YN8B_YEAST	YNR021W	0.000133149	0.000127502	0.000132622	0.000159919	0.000219901	0.000157683	0.000149083	0.000195089	0.000151073	0.000204191	0.446932	0.801939		0.000154619	0.000171424	-0.148852	0.0958586
Nucleoporin NSP1 OS=Saccharomyces cerevisiae (strain ATCC 204508 / S288c) OX=559292 GN=NSP1 PE=1 SV=1	NSP1_YEAST	NSP1	5.32595e-05	0.000204004	7.95735e-05	0.000213225	0.000109951	0.000315366	0.000124236	7.31582e-05	0.000176251	0.000178667	0.447684	0.801939		0.000132002	0.000173536	-0.394668	0.0958586
5'-AMP-activated protein kinase subunit gamma OS=Saccharomyces cerevisiae (strain ATCC 204508 / S288c) OX=559292 GN=SNF4 PE=1 SV=1	AAKG_YEAST	SNF4	5.32595e-05	7.65013e-05	0.000106098	7.99595e-05	5.49753e-05	0.000183964	4.96944e-05	7.31582e-05	5.03575e-05	0.000127619	0.447319	0.801939		7.41587e-05	9.69586e-05	-0.386753	0.0958586
Carboxypeptidase Y OS=Saccharomyces cerevisiae (strain ATCC 204508 / S288c) OX=559292 GN=PRC1 PE=1 SV=1	CBPY_YEAST	PRC1	0.000852152	0.000688512	0.000397867	0.000346491	0.000714678	0.000473049	0.000571485	0.00068281	0.000503575	0.000306287	0.449895	0.804368		0.00059994	0.000507441	0.241577	0.0945455
25S rRNA (cytosine(2870)-C(5))-methyltransferase OS=Saccharomyces cerevisiae (strain ATCC 204508 / S288c) OX=559292 GN=NOP2 PE=1 SV=1	NOP2_YEAST	NOP2	0.000399446	0.000382507	0.000371343	0.000399797	0.000357339	0.000367927	0.000422402	0.000317019	0.000276966	0.000408382	0.450156	0.804368		0.000382086	0.000358539	0.0917675	0.0945455
Zinc finger protein ZPR1 OS=Saccharomyces cerevisiae (strain ATCC 204508 / S288c) OX=559292 GN=ZPR1 PE=1 SV=1	ZPR1_YEAST	ZPR1	0.000106519	0.000102002	0.000132622	0.000106613	0.000192413	0.000157683	0.00017393	9.75443e-05	0.000100715	0.000229715	0.450714	0.804369		0.000128034	0.000151918	-0.246763	0.0945448
Peroxiredoxin DOT5 OS=Saccharomyces cerevisiae (strain ATCC 204508 / S288c) OX=559292 GN=DOT5 PE=1 SV=1	DOT5_YEAST	DOT5	0.000106519	7.65013e-05	5.3049e-05	0.000106613	8.24629e-05	0.000105122	0.000124236	7.31582e-05	7.55363e-05	0.000102096	0.452899	0.807268		8.5029e-05	9.60296e-05	-0.175525	0.0929821
Pyridoxamine 5'-phosphate oxidase OS=Saccharomyces cerevisiae (strain ATCC 204508 / S288c) OX=559292 GN=PDX3 PE=1 SV=1	PDX3_YEAST	PDX3	0.000292927	0.000229504	0.00023872	0.000346491	0.000247389	0.000262805	0.000273319	0.000243861	0.000251788	0.000229715	0.454469	0.808359		0.000271006	0.000252298	0.1032	0.0923957
ATP synthase subunit g, mitochondrial OS=Saccharomyces cerevisiae (strain ATCC 204508 / S288c) OX=559292 GN=ATP20 PE=1 SV=1	ATPN_YEAST	ATP20	7.98892e-05	7.65013e-05	7.95735e-05	0.000106613	8.24629e-05	0.000105122	9.93888e-05	4.87722e-05	0.000100715	0.000127619	0.454632	0.808359		8.50079e-05	9.63235e-05	-0.18029	0.0923957
Protein HGH1 OS=Saccharomyces cerevisiae (strain ATCC 204508 / S288c) OX=559292 GN=HGH1 PE=1 SV=2	HGH1_YEAST	HGH1	0.000133149	0.000127502	0.00023872	0.000213225	0.000164926	7.88416e-05	0.000149083	0.000195089	0.000125894	0.000204191	0.456673	0.809991		0.000175504	0.00015062	0.220598	0.0915197
Chromatin structure-remodeling complex subunit RSC9 OS=Saccharomyces cerevisiae (strain ATCC 204508 / S288c) OX=559292 GN=RSC9 PE=1 SV=1	RSC9_YEAST	RSC9	0.000106519	5.10009e-05	5.3049e-05	7.99595e-05	8.24629e-05	0.000183964	4.96944e-05	4.87722e-05	0.000125894	7.65716e-05	0.456449	0.809991		7.45982e-05	9.69791e-05	-0.378533	0.0915197
General negative regulator of transcription subunit 1 OS=Saccharomyces cerevisiae (strain ATCC 204508 / S288c) OX=559292 GN=CDC39 PE=1 SV=3	NOT1_YEAST	CDC39	0.000133149	0.000280505	0.000185671	0.000346491	0.000247389	0.000236525	0.00017393	0.000195089	0.00020143	0.000229715	0.457707	0.810827		0.000238641	0.000207338	0.202859	0.091072
Cytochrome b-c1 complex subunit 2, mitochondrial OS=Saccharomyces cerevisiae (strain ATCC 204508 / S288c) OX=559292 GN=QCR2 PE=1 SV=1	QCR2_YEAST	QCR2	0.000479335	0.000459008	0.000424392	0.000346491	0.00057724	0.000420488	0.000347861	0.000463336	0.000453218	0.000433906	0.461842	0.813158		0.000457293	0.000423762	0.109867	0.0898249
ATP-dependent RNA helicase HAS1 OS=Saccharomyces cerevisiae (strain ATCC 204508 / S288c) OX=559292 GN=HAS1 PE=1 SV=1	HAS1_YEAST	HAS1	0.000399446	0.000331506	0.000318294	0.000373144	0.000302364	0.000262805	0.000323013	0.000243861	0.00040286	0.000357334	0.461131	0.813158		0.000344951	0.000317975	0.117478	0.0898249
LOG family protein YJL055W OS=Saccharomyces cerevisiae (strain ATCC 204508 / S288c) OX=559292 GN=YJL055W PE=1 SV=1	YJF5_YEAST	YJL055W	0.000239668	0.000280505	0.000212196	0.000319838	0.00046729	0.000262805	0.000273319	0.000268247	0.000251788	0.000280763	0.461699	0.813158		0.000303899	0.000267384	0.184678	0.0898249
ATP-dependent RNA helicase MSS116, mitochondrial OS=Saccharomyces cerevisiae (strain ATCC 204508 / S288c) OX=559292 GN=MSS116 PE=1 SV=1	MS116_YEAST	MSS116	5.32595e-05	0.000127502	7.95735e-05	0.000159919	5.49753e-05	0.000183964	7.45416e-05	9.75443e-05	0.000100715	0.000127619	0.461273	0.813158		9.50459e-05	0.000116877	-0.298292	0.0898249
Transaminated amino acid decarboxylase OS=Saccharomyces cerevisiae (strain ATCC 204508 / S288c) OX=559292 GN=ARO10 PE=1 SV=1	ARO10_YEAST	ARO10	5.32595e-05	7.65013e-05	0.000106098	5.33063e-05	5.49753e-05	0.000157683	4.96944e-05	4.87722e-05	0.000100715	7.65716e-05	0.460823	0.813158		6.88281e-05	8.66873e-05	-0.332823	0.0898249
40S ribosomal protein S7-A OS=Saccharomyces cerevisiae (strain ATCC 204508 / S288c) OX=559292 GN=RPS7A PE=1 SV=4	RS7A_YEAST	RPS7A	0.0019706	0.00198903	0.00188324	0.00199899	0.00195162	0.00144543	0.00196293	0.00202404	0.00206466	0.00183772	0.463433	0.814654		0.0019587	0.00186696	0.0692062	0.0890267
26S proteasome regulatory subunit 8 homolog OS=Saccharomyces cerevisiae (strain ATCC 204508 / S288c) OX=559292 GN=RPT6 PE=1 SV=4	PRS8_YEAST	RPT6	0.000452706	0.000510009	0.000371343	0.000426451	0.00046729	0.000446769	0.000447249	0.000390177	0.000478397	0.00033181	0.464387	0.814654		0.00044556	0.000418881	0.0890795	0.0890267
Family of serine hydrolases 3 OS=Saccharomyces cerevisiae (strain ATCC 204508 / S288c) OX=559292 GN=FSH3 PE=2 SV=1	FSH3_YEAST	FSH3	0.000159778	0.000127502	0.000106098	7.99595e-05	0.000164926	7.88416e-05	0.000149083	0.000146316	0.000100715	7.65716e-05	0.464071	0.814654		0.000127653	0.000110306	0.210719	0.0890267
rRNA 2'-O-methyltransferase fibrillarin OS=Saccharomyces cerevisiae (strain ATCC 204508 / S288c) OX=559292 GN=NOP1 PE=1 SV=1	FBRL_YEAST	NOP1	0.000958671	0.000867015	0.000663112	0.000932861	0.000852117	0.00102494	0.00079511	0.000755968	0.000881257	0.0011741	0.467274	0.815098		0.000854755	0.000926275	-0.115929	0.0887903
Myosin tail region-interacting protein MTI1 OS=Saccharomyces cerevisiae (strain ATCC 204508 / S288c) OX=559292 GN=BBC1 PE=1 SV=2	BBC1_YEAST	BBC1	0.000612484	0.000739513	0.000795735	0.000879554	0.000549753	0.000840977	0.000670874	0.000853513	0.000830899	0.000663621	0.467466	0.815098		0.000715408	0.000771977	-0.109792	0.0887903
Protein-lysine N-methyltransferase EFM5 OS=Saccharomyces cerevisiae (strain ATCC 204508 / S288c) OX=559292 GN=EFM5 PE=1 SV=2	EFM5_YEAST	EFM5	7.98892e-05	0.000102002	7.95735e-05	0.000159919	8.24629e-05	0.000131403	7.45416e-05	0.00012193	0.000100715	0.000153143	0.467444	0.815098		0.000100769	0.000116347	-0.207373	0.0887903
WD repeat-containing protein JIP5 OS=Saccharomyces cerevisiae (strain ATCC 204508 / S288c) OX=559292 GN=JIP5 PE=1 SV=2	JIP5_YEAST	JIP5	0.000106519	0.000127502	5.3049e-05	0.000133266	8.24629e-05	5.2561e-05	7.45416e-05	9.75443e-05	7.55363e-05	0.000127619	0.465373	0.815098		0.00010056	8.55605e-05	0.233036	0.0887903
ATP-dependent rRNA helicase RRP3 OS=Saccharomyces cerevisiae (strain ATCC 204508 / S288c) OX=559292 GN=RRP3 PE=1 SV=2	RRP3_YEAST	RRP3	7.98892e-05	0.000102002	5.3049e-05	7.99595e-05	0.000137438	0.000105122	4.96944e-05	4.87722e-05	7.55363e-05	0.000102096	0.467001	0.815098		9.04675e-05	7.62441e-05	0.246775	0.0887903
Dolichyl-phosphate-mannose--protein mannosyltransferase 2 OS=Saccharomyces cerevisiae (strain ATCC 204508 / S288c) OX=559292 GN=PMT2 PE=1 SV=2	PMT2_YEAST	PMT2	0.000239668	0.000204004	0.000212196	0.000213225	0.000384827	0.000446769	0.000273319	0.000317019	0.000251788	0.000178667	0.468226	0.815437		0.000250784	0.000293512	-0.226977	0.0886093
Multifunctional tryptophan biosynthesis protein OS=Saccharomyces cerevisiae (strain ATCC 204508 / S288c) OX=559292 GN=TRP3 PE=1 SV=2	TRPG_YEAST	TRP3	0.000266297	0.000280505	0.000185671	0.000239878	0.000302364	0.000210244	0.000223625	0.000243861	0.000226609	0.000280763	0.471601	0.820325		0.000254943	0.00023702	0.105166	0.0860143
Phosphoglycerate mutase 1 OS=Saccharomyces cerevisiae (strain ATCC 204508 / S288c) OX=559292 GN=GPM1 PE=1 SV=3	PMG1_YEAST	GPM1	0.00260971	0.00257555	0.00283812	0.00282524	0.00225399	0.00328506	0.00265865	0.00292633	0.00229127	0.00268001	0.475204	0.820526		0.00262052	0.00276826	-0.0791281	0.0859076
Endoplasmic reticulum chaperone BiP OS=Saccharomyces cerevisiae (strain ATCC 204508 / S288c) OX=559292 GN=KAR2 PE=1 SV=1	BIP_YEAST	KAR2	0.0012516	0.00107102	0.00137927	0.00119939	0.00153931	0.00191848	0.00126721	0.0012193	0.00128412	0.00132724	0.476269	0.820526		0.00128812	0.00140327	-0.123527	0.0859076
Cysteine proteinase 1, mitochondrial OS=Saccharomyces cerevisiae (strain ATCC 204508 / S288c) OX=559292 GN=LAP3 PE=1 SV=3	BLH1_YEAST	LAP3	0.000505965	0.000459008	0.000610063	0.000453104	0.000274876	0.000551891	0.000323013	0.000414563	0.00040286	0.000357334	0.472598	0.820526		0.000460603	0.000409932	0.168139	0.0859076
Multiple RNA-binding domain-containing protein 1 OS=Saccharomyces cerevisiae (strain ATCC 204508 / S288c) OX=559292 GN=MRD1 PE=1 SV=1	MRD1_YEAST	MRD1	0.000159778	0.000204004	5.3049e-05	0.000106613	5.49753e-05	0.000105122	0.000124236	7.31582e-05	5.03575e-05	0.000102096	0.475794	0.820526		0.000115684	9.09939e-05	0.346345	0.0859076
NADPH-dependent 1-acyldihydroxyacetone phosphate reductase OS=Saccharomyces cerevisiae (strain ATCC 204508 / S288c) OX=559292 GN=AYR1 PE=1 SV=1	AYR1_YEAST	AYR1	0.000239668	0.000153003	0.000132622	0.000213225	0.000219901	0.000183964	0.000149083	0.000170703	0.000226609	0.000127619	0.472927	0.820526		0.000191684	0.000171596	0.159717	0.0859076
Glycylpeptide N-tetradecanoyltransferase OS=Saccharomyces cerevisiae (strain ATCC 204508 / S288c) OX=559292 GN=NMT1 PE=1 SV=1	NMT_YEAST	NMT1	0.000106519	0.000102002	0.000106098	0.000106613	0.000164926	0.000131403	7.45416e-05	7.31582e-05	7.55363e-05	0.000153143	0.474333	0.820526		0.000117231	0.000101556	0.207078	0.0859076
Translation machinery-associated protein 20 OS=Saccharomyces cerevisiae (strain ATCC 204508 / S288c) OX=559292 GN=TMA20 PE=1 SV=1	TMA20_YEAST	TMA20	0.000106519	0.000127502	0.000212196	0.000186572	0.000164926	0.000183964	0.000124236	0.000146316	0.000100715	0.000153143	0.47557	0.820526		0.000159543	0.000141675	0.171361	0.0859076
[PIN+] prion protein RNQ1 OS=Saccharomyces cerevisiae (strain ATCC 204508 / S288c) OX=559292 GN=RNQ1 PE=1 SV=2	RNQ1_YEAST	RNQ1	5.32595e-05	0.000127502	7.95735e-05	0.000133266	5.49753e-05	0.000210244	7.45416e-05	7.31582e-05	5.03575e-05	0.000178667	0.476239	0.820526		8.97153e-05	0.000117394	-0.38793	0.0859076
3'(2'),5'-bisphosphate nucleotidase OS=Saccharomyces cerevisiae (strain ATCC 204508 / S288c) OX=559292 GN=MET22 PE=1 SV=1	MET22_YEAST	MET22	0.000186408	7.65013e-05	0.000159147	0.000213225	5.49753e-05	0.000210244	9.93888e-05	4.87722e-05	7.55363e-05	0.000102096	0.477648	0.821355		0.000138051	0.000107207	0.364801	0.0854692
Protein YRO2 OS=Saccharomyces cerevisiae (strain ATCC 204508 / S288c) OX=559292 GN=YRO2 PE=1 SV=1	YRO2_YEAST	YRO2	0.000372816	0.000331506	0.000371343	0.000346491	0.000329852	0.000341647	0.000372708	0.000292633	0.000352503	0.00033181	0.477889	0.821355		0.000350402	0.00033826	0.050876	0.0854692
Elongation factor 1-gamma 2 OS=Saccharomyces cerevisiae (strain ATCC 204508 / S288c) OX=559292 GN=TEF4 PE=1 SV=1	EF1G2_YEAST	TEF4	0.00239668	0.00229504	0.00246678	0.00269197	0.00236394	0.00231269	0.00273319	0.00241422	0.00256823	0.00255239	0.480199	0.823362		0.00244288	0.00251614	-0.0426315	0.0844094
Sphingosine-1-phosphate lyase OS=Saccharomyces cerevisiae (strain ATCC 204508 / S288c) OX=559292 GN=DPL1 PE=1 SV=1	SGPL_YEAST	DPL1	7.98892e-05	0.000102002	7.95735e-05	0.000239878	0.000137438	0.000183964	0.000198778	0.000195089	7.55363e-05	0.000127619	0.480152	0.823362		0.000127756	0.000156197	-0.289974	0.0844094
Probable glycosidase CRH2 OS=Saccharomyces cerevisiae (strain ATCC 204508 / S288c) OX=559292 GN=UTR2 PE=1 SV=3	CRH2_YEAST	UTR2	0.000133149	0.000153003	0.000132622	0.000133266	0.000137438	0.000131403	0.000149083	7.31582e-05	0.000125894	0.000153143	0.480834	0.823471		0.000137896	0.000126536	0.124026	0.0843515
Inorganic phosphate transporter PHO86 OS=Saccharomyces cerevisiae (strain ATCC 204508 / S288c) OX=559292 GN=PHO86 PE=1 SV=1	PHO86_YEAST	PHO86	7.98892e-05	0.000102002	0.000106098	0.000133266	0.000164926	0.000157683	7.45416e-05	7.31582e-05	0.000100715	0.000102096	0.482496	0.825338		0.000117236	0.000101639	0.205967	0.0833683
Cluster of LAS seventeen-binding protein 3 OS=Saccharomyces cerevisiae (strain ATCC 204508 / S288c) OX=559292 GN=LSB3 PE=1 SV=3 (LSB3_YEAST)	LSB3_YEAST	LSB3	0.000319557	0.000255004	0.000344818	0.000266532	0.000247389	0.000262805	0.000298166	0.000268247	0.000377682	0.00033181	0.484848	0.825401		0.00028666	0.000307742	-0.102381	0.0833352
Amidophosphoribosyltransferase OS=Saccharomyces cerevisiae (strain ATCC 204508 / S288c) OX=559292 GN=ADE4 PE=1 SV=2	PUR1_YEAST	ADE4	0.000239668	0.000280505	0.000265245	0.000239878	0.000274876	0.000341647	0.000273319	0.000317019	0.000176251	0.000306287	0.483588	0.825401		0.000260034	0.000282905	-0.121613	0.0833352
Minichromosome maintenance protein 5 OS=Saccharomyces cerevisiae (strain ATCC 204508 / S288c) OX=559292 GN=MCM5 PE=1 SV=1	MCM5_YEAST	MCM5	0.000133149	7.65013e-05	0.000132622	5.33063e-05	8.24629e-05	0.000131403	0.00017393	4.87722e-05	7.55363e-05	0.000153143	0.485967	0.825401		9.56083e-05	0.000116557	-0.285826	0.0833352
Cluster of Sodium transport ATPase 2 OS=Saccharomyces cerevisiae (strain ATCC 204508 / S288c) OX=559292 GN=ENA2 PE=1 SV=1 (ATN2_YEAST)	ATN2_YEAST	ENA2	5.32595e-05	5.10009e-05	7.95735e-05	5.33063e-05	8.24629e-05	0.000131403	7.45416e-05	7.31582e-05	5.03575e-05	5.10478e-05	0.48558	0.825401		6.39206e-05	7.61015e-05	-0.251644	0.0833352
Glutathione peroxidase-like peroxiredoxin HYR1 OS=Saccharomyces cerevisiae (strain ATCC 204508 / S288c) OX=559292 GN=HYR1 PE=1 SV=1	GPX3_YEAST	HYR1	0.000186408	0.000204004	0.00023872	0.000239878	0.000247389	0.000262805	0.000198778	0.000195089	0.000226609	0.000153143	0.485763	0.825401		0.00022328	0.000207285	0.10724	0.0833352
Mitochondrial intermembrane space cysteine motif-containing protein MIX14 OS=Saccharomyces cerevisiae (strain ATCC 204508 / S288c) OX=559292 GN=MIX14 PE=1 SV=1	MIX14_YEAST	MIX14	5.32595e-05	0.000102002	5.3049e-05	5.33063e-05	5.49753e-05	5.2561e-05	4.96944e-05	7.31582e-05	5.03575e-05	5.10478e-05	0.485539	0.825401		6.33184e-05	5.53638e-05	0.193681	0.0833352
Nucleolar protein NET1 OS=Saccharomyces cerevisiae (strain ATCC 204508 / S288c) OX=559292 GN=NET1 PE=1 SV=1	NET1_YEAST	NET1	0.000213038	0.000102002	0.000159147	0.000186572	0.000192413	0.000183964	0.000124236	0.000219475	0.000176251	0.000255239	0.488594	0.828886		0.000170634	0.000191833	-0.168941	0.0815053
Elongation of fatty acids protein 2 OS=Saccharomyces cerevisiae (strain ATCC 204508 / S288c) OX=559292 GN=ELO2 PE=1 SV=1	ELO2_YEAST	ELO2	7.98892e-05	5.10009e-05	7.95735e-05	0.000159919	0.000164926	0.000210244	7.45416e-05	7.31582e-05	0.000151073	0.000153143	0.489258	0.829037		0.000107062	0.000132432	-0.306809	0.081426
Serine hydroxymethyltransferase, cytosolic OS=Saccharomyces cerevisiae (strain ATCC 204508 / S288c) OX=559292 GN=SHM2 PE=1 SV=2	GLYC_YEAST	SHM2	0.00207712	0.00211654	0.00156495	0.00229217	0.00296866	0.0010775	0.0022114	0.00238984	0.00191359	0.0022461	0.490353	0.829917		0.00220389	0.00196768	0.163551	0.0809651
Cyclin-dependent protein kinase PHO85 OS=Saccharomyces cerevisiae (strain ATCC 204508 / S288c) OX=559292 GN=PHO85 PE=1 SV=2	PHO85_YEAST	PHO85	0.000106519	5.10009e-05	7.95735e-05	5.33063e-05	8.24629e-05	7.88416e-05	4.96944e-05	7.31582e-05	5.03575e-05	7.65716e-05	0.491098	0.830203		7.45725e-05	6.57247e-05	0.182209	0.080816
26S proteasome regulatory subunit RPN1 OS=Saccharomyces cerevisiae (strain ATCC 204508 / S288c) OX=559292 GN=RPN1 PE=1 SV=3	RPN1_YEAST	RPN1	0.000372816	0.000612011	0.000477441	0.000613023	0.000522265	0.000788416	0.000472097	0.000536494	0.000478397	0.000587049	0.492012	0.830774		0.000519511	0.00057249	-0.140097	0.0805174
SED5-binding protein 3 OS=Saccharomyces cerevisiae (strain ATCC 204508 / S288c) OX=559292 GN=SFB3 PE=1 SV=1	SFB3_YEAST	SFB3	0.000186408	0.000127502	0.000106098	0.000213225	0.000192413	0.000210244	0.00017393	0.000195089	0.000151073	0.000178667	0.493435	0.831256		0.000165129	0.000181801	-0.13876	0.0802652
Superoxide dismutase [Mn], mitochondrial OS=Saccharomyces cerevisiae (strain ATCC 204508 / S288c) OX=559292 GN=SOD2 PE=1 SV=1	SODM_YEAST	SOD2	0.000159778	7.65013e-05	0.000159147	0.000159919	0.000164926	0.000131403	0.000124236	0.000146316	0.000125894	0.000127619	0.49345	0.831256		0.000144054	0.000131094	0.136015	0.0802652
Actin-related protein 4 OS=Saccharomyces cerevisiae (strain ATCC 204508 / S288c) OX=559292 GN=ARP4 PE=1 SV=1	ARP4_YEAST	ARP4	5.32595e-05	5.10009e-05	5.3049e-05	0.000106613	8.24629e-05	5.2561e-05	7.45416e-05	7.31582e-05	5.03575e-05	5.10478e-05	0.49554	0.832935		6.9277e-05	6.03332e-05	0.199423	0.0793888
Ribosome production factor 1 OS=Saccharomyces cerevisiae (strain ATCC 204508 / S288c) OX=559292 GN=RPF1 PE=1 SV=1	RPF1_YEAST	RPF1	5.32595e-05	5.10009e-05	5.3049e-05	5.33063e-05	5.49753e-05	5.2561e-05	9.93888e-05	4.87722e-05	5.03575e-05	5.10478e-05	0.49618	0.832935		5.31182e-05	6.04255e-05	-0.18595	0.0793888
Thioredoxin-3, mitochondrial OS=Saccharomyces cerevisiae (strain ATCC 204508 / S288c) OX=559292 GN=TRX3 PE=1 SV=1	TRX3_YEAST	TRX3	5.32595e-05	5.10009e-05	5.3049e-05	5.33063e-05	5.49753e-05	5.2561e-05	9.93888e-05	4.87722e-05	5.03575e-05	5.10478e-05	0.49618	0.832935		5.31182e-05	6.04255e-05	-0.18595	0.0793888
RHO1 GDP-GTP exchange protein 2 OS=Saccharomyces cerevisiae (strain ATCC 204508 / S288c) OX=559292 GN=ROM2 PE=1 SV=1	ROM2_YEAST	ROM2	5.32595e-05	5.10009e-05	5.3049e-05	0.000106613	5.49753e-05	5.2561e-05	4.96944e-05	7.31582e-05	5.03575e-05	5.10478e-05	0.499428	0.837413		6.37795e-05	5.53638e-05	0.204149	0.0770605
Pyruvate kinase 1 OS=Saccharomyces cerevisiae (strain ATCC 204508 / S288c) OX=559292 GN=CDC19 PE=1 SV=2	KPYK1_YEAST	CDC19	0.0193865	0.0184878	0.0199995	0.0148991	0.0157504	0.0107225	0.0192566	0.018948	0.018733	0.0138339	0.50467	0.838491		0.0177047	0.0162988	0.119364	0.0765017
Aromatic/aminoadipate aminotransferase 1 OS=Saccharomyces cerevisiae (strain ATCC 204508 / S288c) OX=559292 GN=ARO8 PE=1 SV=1	ARO8_YEAST	ARO8	0.00141138	0.00107102	0.00132622	0.00119939	0.00123694	0.00115634	0.00126721	0.00119492	0.0011834	0.00122515	0.506122	0.838491		0.00124899	0.0012054	0.0512474	0.0765017
Cofilin OS=Saccharomyces cerevisiae (strain ATCC 204508 / S288c) OX=559292 GN=COF1 PE=1 SV=1	COFI_YEAST	COF1	0.000772262	0.000867015	0.000848784	0.000799595	0.000962067	0.000762135	0.000919346	0.000877899	0.000856078	0.00102096	0.505509	0.838491		0.000849945	0.000887283	-0.0620248	0.0765017
Ribulose-phosphate 3-epimerase OS=Saccharomyces cerevisiae (strain ATCC 204508 / S288c) OX=559292 GN=RPE1 PE=1 SV=1	RPE_YEAST	RPE1	0.000186408	0.000535509	0.000132622	0.000533063	0.000962067	0.000183964	0.000248472	0.000365791	0.000125894	0.000765716	0.503413	0.838491		0.000469934	0.000337967	0.475574	0.0765017
ATP-dependent RNA helicase DOB1 OS=Saccharomyces cerevisiae (strain ATCC 204508 / S288c) OX=559292 GN=MTR4 PE=1 SV=1	MTR4_YEAST	MTR4	0.000346187	0.000255004	0.000318294	0.000266532	0.000164926	0.000315366	0.000372708	0.000219475	0.000276966	0.000306287	0.504905	0.838491		0.000270188	0.00029816	-0.142122	0.0765017
Calcium-transporting ATPase 1 OS=Saccharomyces cerevisiae (strain ATCC 204508 / S288c) OX=559292 GN=PMR1 PE=1 SV=1	ATC1_YEAST	PMR1	0.000186408	0.000178503	0.000132622	0.000133266	5.49753e-05	0.000131403	0.000149083	7.31582e-05	7.55363e-05	0.000153143	0.500882	0.838491		0.000137155	0.000116465	0.235914	0.0765017
Alcohol dehydrogenase 3, mitochondrial OS=Saccharomyces cerevisiae (strain ATCC 204508 / S288c) OX=559292 GN=ADH3 PE=1 SV=2	ADH3_YEAST	ADH3	0.000426076	0.000408007	0.000371343	0.000346491	0.000412314	0.000735855	0.000149083	0.000170703	0.00020143	0.000306287	0.50575	0.838491		0.000392846	0.000312671	0.329318	0.0765017
FK506-binding protein 4 OS=Saccharomyces cerevisiae (strain ATCC 204508 / S288c) OX=559292 GN=FPR4 PE=1 SV=1	FKBP4_YEAST	FPR4	0.000266297	0.000280505	0.000265245	0.000426451	0.000247389	0.000367927	0.000347861	0.000317019	0.000276966	0.000306287	0.502362	0.838491		0.000297177	0.000323212	-0.121157	0.0765017
Ubiquitin carboxyl-terminal hydrolase 3 OS=Saccharomyces cerevisiae (strain ATCC 204508 / S288c) OX=559292 GN=UBP3 PE=1 SV=1	UBP3_YEAST	UBP3	0.000133149	0.000102002	5.3049e-05	0.000106613	0.000137438	0.000131403	0.000124236	4.87722e-05	7.55363e-05	7.65716e-05	0.507049	0.838491		0.00010645	9.13037e-05	0.221431	0.0765017
ATP-dependent RNA helicase DBP9 OS=Saccharomyces cerevisiae (strain ATCC 204508 / S288c) OX=559292 GN=DBP9 PE=1 SV=1	DBP9_YEAST	DBP9	0.000159778	0.000204004	0.000185671	0.000106613	0.000109951	0.000157683	0.000124236	0.00012193	0.000176251	0.000102096	0.503175	0.838491		0.000153203	0.000136439	0.167189	0.0765017
Autophagy-related protein 27 OS=Saccharomyces cerevisiae (strain ATCC 204508 / S288c) OX=559292 GN=ATG27 PE=1 SV=2	ATG27_YEAST	ATG27	5.32595e-05	0.000102002	5.3049e-05	0.000159919	8.24629e-05	7.88416e-05	7.45416e-05	7.31582e-05	7.55363e-05	7.65716e-05	0.506473	0.838491		9.01384e-05	7.57299e-05	0.25128	0.0765017
PWWP domain-containing protein YLR455W OS=Saccharomyces cerevisiae (strain ATCC 204508 / S288c) OX=559292 GN=YLR455W PE=1 SV=1	YL455_YEAST	YLR455W	5.32595e-05	7.65013e-05	7.95735e-05	7.99595e-05	5.49753e-05	5.2561e-05	4.96944e-05	4.87722e-05	0.000100715	5.10478e-05	0.504109	0.838491		6.88538e-05	6.05581e-05	0.185217	0.0765017
Retrograde regulation protein 2 OS=Saccharomyces cerevisiae (strain ATCC 204508 / S288c) OX=559292 GN=RTG2 PE=1 SV=2	RTG2_YEAST	RTG2	0.000213038	0.000102002	0.000106098	0.000239878	5.49753e-05	0.000157683	0.000124236	0.00012193	7.55363e-05	0.000102096	0.508849	0.839542		0.000143198	0.000116296	0.30021	0.0759577
Pyruvate dehydrogenase E1 component subunit beta, mitochondrial OS=Saccharomyces cerevisiae (strain ATCC 204508 / S288c) OX=559292 GN=PDB1 PE=1 SV=2	ODPB_YEAST	PDB1	0.000106519	0.000280505	0.000106098	0.000239878	0.000137438	0.000262805	9.93888e-05	4.87722e-05	0.000100715	0.000178667	0.508827	0.839542		0.000174088	0.00013807	0.334418	0.0759577
Signal recognition particle subunit SRP54 OS=Saccharomyces cerevisiae (strain ATCC 204508 / S288c) OX=559292 GN=SRP54 PE=1 SV=2	SRP54_YEAST	SRP54	0.000159778	0.000127502	7.95735e-05	0.000133266	8.24629e-05	0.000105122	0.00017393	0.000146316	0.000125894	0.000102096	0.509812	0.84017		0.000116517	0.000130672	-0.165411	0.0756329
54S ribosomal protein L12, mitochondrial OS=Saccharomyces cerevisiae (strain ATCC 204508 / S288c) OX=559292 GN=MNP1 PE=1 SV=1	MNP1_YEAST	MNP1	5.32595e-05	0.000153003	7.95735e-05	0.000159919	8.24629e-05	0.000157683	7.45416e-05	0.000146316	7.55363e-05	0.000178667	0.511655	0.842245		0.000105644	0.000126549	-0.260491	0.0745614
Coatomer subunit gamma OS=Saccharomyces cerevisiae (strain ATCC 204508 / S288c) OX=559292 GN=SEC21 PE=1 SV=2	COPG_YEAST	SEC21	0.000585854	0.000612011	0.000663112	0.000746289	0.000687191	0.000788416	0.000596333	0.000658424	0.000705006	0.000689145	0.51777	0.842855		0.000658891	0.000687465	-0.0612447	0.0742472
Protein MMF1, mitochondrial OS=Saccharomyces cerevisiae (strain ATCC 204508 / S288c) OX=559292 GN=MMF1 PE=1 SV=1	MMF1_YEAST	MMF1	0.000825522	0.000714012	0.000848784	0.000613023	0.000824629	0.000657013	0.000770263	0.000780355	0.000730184	0.000714669	0.512953	0.842855		0.000765194	0.000730497	0.0669479	0.0742472
V-type proton ATPase subunit H OS=Saccharomyces cerevisiae (strain ATCC 204508 / S288c) OX=559292 GN=VMA13 PE=1 SV=1	VATH_YEAST	VMA13	0.000692373	0.00058651	0.000610063	0.000559716	0.000522265	0.000814696	0.000596333	0.000609652	0.00060429	0.000536001	0.516382	0.842855		0.000594186	0.000632195	-0.0894547	0.0742472
Cluster of 60S ribosomal protein L24-B OS=Saccharomyces cerevisiae (strain ATCC 204508 / S288c) OX=559292 GN=RPL24B PE=1 SV=1 (RL24B_YEAST)	RL24B_YEAST	RPL24B	0.000559225	0.000790514	0.000689637	0.00058637	0.000494777	0.000551891	0.000720569	0.000707196	0.000830899	0.000561525	0.516275	0.842855		0.000624104	0.000674416	-0.111851	0.0742472
Nucleosome assembly protein OS=Saccharomyces cerevisiae (strain ATCC 204508 / S288c) OX=559292 GN=NAP1 PE=1 SV=2	NAP1_YEAST	NAP1	0.000479335	0.000484508	0.000424392	0.000399797	0.000439802	0.000446769	0.000298166	0.000487722	0.000478397	0.000382858	0.517871	0.842855		0.000445567	0.000418782	0.0894421	0.0742472
PAB1-binding protein 1 OS=Saccharomyces cerevisiae (strain ATCC 204508 / S288c) OX=559292 GN=PBP1 PE=1 SV=1	PBP1_YEAST	PBP1	0.000106519	0.000102002	0.000132622	0.000213225	0.000192413	0.000157683	0.00017393	0.000146316	0.000151073	0.000204191	0.516663	0.842855		0.000149356	0.000166639	-0.157965	0.0742472
Dolichyl-phosphate-mannose--protein mannosyltransferase 1 OS=Saccharomyces cerevisiae (strain ATCC 204508 / S288c) OX=559292 GN=PMT1 PE=1 SV=1	PMT1_YEAST	PMT1	0.000133149	0.000153003	0.000159147	0.000186572	0.000137438	0.000236525	0.000124236	0.000146316	0.000226609	0.000127619	0.514702	0.842855		0.000153862	0.000172261	-0.162962	0.0742472
Metacaspase-1 OS=Saccharomyces cerevisiae (strain ATCC 204508 / S288c) OX=559292 GN=MCA1 PE=1 SV=2	MCA1_YEAST	MCA1	7.98892e-05	5.10009e-05	0.000132622	5.33063e-05	5.49753e-05	0.000157683	9.93888e-05	4.87722e-05	0.000100715	5.10478e-05	0.517487	0.842855		7.43588e-05	9.15214e-05	-0.299605	0.0742472
Pyruvate kinase 2 OS=Saccharomyces cerevisiae (strain ATCC 204508 / S288c) OX=559292 GN=PYK2 PE=1 SV=1	KPYK2_YEAST	PYK2	0.000532595	0.000510009	0.000503965	0.000453104	0.000549753	0.000473049	0.000496944	0.000487722	0.000553933	0.00045943	0.516044	0.842855		0.000509885	0.000494215	0.045032	0.0742472
Proteasome subunit beta type-2 OS=Saccharomyces cerevisiae (strain ATCC 204508 / S288c) OX=559292 GN=PUP1 PE=1 SV=1	PSB2_YEAST	PUP1	7.98892e-05	0.000102002	5.3049e-05	0.000106613	5.49753e-05	7.88416e-05	7.45416e-05	7.31582e-05	5.03575e-05	7.65716e-05	0.515259	0.842855		7.93056e-05	7.06941e-05	0.165832	0.0742472
Ribosomal RNA small subunit methyltransferase NEP1 OS=Saccharomyces cerevisiae (strain ATCC 204508 / S288c) OX=559292 GN=EMG1 PE=1 SV=1	NEP1_YEAST	EMG1	5.32595e-05	5.10009e-05	7.95735e-05	0.000106613	8.24629e-05	0.000131403	4.96944e-05	9.75443e-05	7.55363e-05	7.65716e-05	0.518711	0.843271		7.45819e-05	8.61498e-05	-0.208023	0.074033
60S ribosomal protein L19-A OS=Saccharomyces cerevisiae (strain ATCC 204508 / S288c) OX=559292 GN=RPL19A PE=1 SV=1	RL19A_YEAST	RPL19A	0.00103856	0.00109652	0.00114055	0.00119939	0.00126443	0.00131403	0.00134175	0.000999829	0.00113304	0.00119962	0.521747	0.843364		0.00114789	0.00119765	-0.0612254	0.073985
Aspartate aminotransferase, cytoplasmic OS=Saccharomyces cerevisiae (strain ATCC 204508 / S288c) OX=559292 GN=AAT2 PE=1 SV=3	AATC_YEAST	AAT2	0.000852152	0.000739513	0.00103446	0.000932861	0.000797141	0.000893538	0.000869652	0.000829127	0.000780542	0.00079124	0.522697	0.843364		0.000871224	0.00083282	0.0650403	0.073985
Hydroxymethylglutaryl-CoA synthase OS=Saccharomyces cerevisiae (strain ATCC 204508 / S288c) OX=559292 GN=ERG13 PE=1 SV=1	HMCS_YEAST	ERG13	0.000932041	0.000790514	0.000848784	0.000826248	0.000797141	0.000972379	0.000844804	0.000829127	0.000830899	0.000842288	0.52306	0.843364		0.000838946	0.0008639	-0.0422863	0.073985
ATP-dependent RNA helicase SUB2 OS=Saccharomyces cerevisiae (strain ATCC 204508 / S288c) OX=559292 GN=SUB2 PE=1 SV=1	SUB2_YEAST	SUB2	0.000692373	0.000892516	0.000663112	0.000879554	0.000962067	0.00113006	0.000770263	0.000707196	0.000856078	0.000944383	0.520786	0.843364		0.000817925	0.000881597	-0.108151	0.073985
Vacuolar protein sorting-associated protein 13 OS=Saccharomyces cerevisiae (strain ATCC 204508 / S288c) OX=559292 GN=VPS13 PE=1 SV=1	VPS13_YEAST	VPS13	0.000213038	0.000229504	0.000318294	0.000293185	0.000329852	0.000341647	0.000298166	0.000219475	0.00040286	0.000255239	0.523934	0.843364		0.000276774	0.000303477	-0.132878	0.073985
Eukaryotic peptide chain release factor subunit 1 OS=Saccharomyces cerevisiae (strain ATCC 204508 / S288c) OX=559292 GN=SUP45 PE=1 SV=2	ERF1_YEAST	SUP45	0.000399446	0.000739513	0.000503965	0.00058637	0.000604728	0.000683293	0.00062118	0.000414563	0.00060429	0.00079124	0.520531	0.843364		0.000566804	0.000622913	-0.136181	0.073985
Eukaryotic translation initiation factor 5 OS=Saccharomyces cerevisiae (strain ATCC 204508 / S288c) OX=559292 GN=TIF5 PE=1 SV=1	IF5_YEAST	TIF5	0.000612484	0.000484508	0.000583539	0.000479757	0.000604728	0.000473049	0.000695721	0.00056088	0.000579112	0.000612573	0.521674	0.843364		0.000553003	0.000584267	-0.07934	0.073985
Vacuolar import and degradation protein 27 OS=Saccharomyces cerevisiae (strain ATCC 204508 / S288c) OX=559292 GN=VID27 PE=1 SV=1	VID27_YEAST	VID27	5.32595e-05	7.65013e-05	5.3049e-05	5.33063e-05	5.49753e-05	5.2561e-05	4.96944e-05	9.75443e-05	5.03575e-05	7.65716e-05	0.524514	0.843364		5.82183e-05	6.53458e-05	-0.166622	0.073985
Transcription elongation factor S-II OS=Saccharomyces cerevisiae (strain ATCC 204508 / S288c) OX=559292 GN=DST1 PE=1 SV=4	TFS2_YEAST	DST1	0.000266297	0.000178503	0.000212196	0.000186572	0.000247389	0.000289086	0.000149083	0.000195089	0.00020143	0.000153143	0.519401	0.843364		0.000218191	0.000197566	0.143259	0.073985
Ankyrin repeat-containing protein YGL242C OS=Saccharomyces cerevisiae (strain ATCC 204508 / S288c) OX=559292 GN=YGL242C PE=1 SV=1	YGZ2_YEAST	YGL242C	5.32595e-05	5.10009e-05	7.95735e-05	5.33063e-05	0.000109951	7.88416e-05	4.96944e-05	7.31582e-05	5.03575e-05	5.10478e-05	0.524617	0.843364		6.94181e-05	6.06199e-05	0.195521	0.073985
Protein disulfide-isomerase OS=Saccharomyces cerevisiae (strain ATCC 204508 / S288c) OX=559292 GN=PDI1 PE=1 SV=2	PDI_YEAST	PDI1	0.00106519	0.00137702	0.00124665	0.00167915	0.00175921	0.00176079	0.00126721	0.00163387	0.00138483	0.001608	0.525808	0.844337		0.00142544	0.00153094	-0.103007	0.0734842
Pyruvate dehydrogenase complex protein X component, mitochondrial OS=Saccharomyces cerevisiae (strain ATCC 204508 / S288c) OX=559292 GN=PDX1 PE=1 SV=1	ODPX_YEAST	PDX1	7.98892e-05	0.000178503	0.000106098	0.000186572	0.000192413	0.000131403	0.000149083	0.000170703	0.000176251	0.000204191	0.527402	0.845015		0.000148695	0.000166326	-0.161657	0.0731358
Imitation switch two complex protein 1 OS=Saccharomyces cerevisiae (strain ATCC 204508 / S288c) OX=559292 GN=ITC1 PE=1 SV=1	ITC1_YEAST	ITC1	5.32595e-05	5.10009e-05	7.95735e-05	0.000106613	8.24629e-05	5.2561e-05	9.93888e-05	7.31582e-05	5.03575e-05	5.10478e-05	0.527033	0.845015		7.45819e-05	6.53027e-05	0.191683	0.0731358
Multisubstrate pseudouridine synthase 7 OS=Saccharomyces cerevisiae (strain ATCC 204508 / S288c) OX=559292 GN=PUS7 PE=1 SV=1	PUS7_YEAST	PUS7	0.000133149	0.000102002	0.000185671	0.000159919	0.000109951	0.000157683	0.000149083	7.31582e-05	7.55363e-05	0.000153143	0.528701	0.845218		0.000138138	0.000121721	0.182537	0.0730313
Protein transport protein SBH2 OS=Saccharomyces cerevisiae (strain ATCC 204508 / S288c) OX=559292 GN=SBH2 PE=1 SV=1	SC6B2_YEAST	SBH2	5.32595e-05	7.65013e-05	5.3049e-05	5.33063e-05	5.49753e-05	5.2561e-05	9.93888e-05	7.31582e-05	5.03575e-05	5.10478e-05	0.528486	0.845218		5.82183e-05	6.53027e-05	-0.16567	0.0730313
26S proteasome regulatory subunit RPN2 OS=Saccharomyces cerevisiae (strain ATCC 204508 / S288c) OX=559292 GN=RPN2 PE=1 SV=4	RPN2_YEAST	RPN2	0.000559225	0.000433508	0.000344818	0.000426451	0.000384827	0.000683293	0.000496944	0.000463336	0.00040286	0.00033181	0.529605	0.845725		0.000429766	0.000475649	-0.146346	0.0727706
UTP--glucose-1-phosphate uridylyltransferase OS=Saccharomyces cerevisiae (strain ATCC 204508 / S288c) OX=559292 GN=UGP1 PE=1 SV=1	UGPA1_YEAST	UGP1	0.000825522	0.000765013	0.000689637	0.000879554	0.000907092	0.000762135	0.00079511	0.000853513	0.000679827	0.000816764	0.535873	0.847809		0.000813364	0.00078147	0.0577105	0.0717019
60S ribosomal protein L32 OS=Saccharomyces cerevisiae (strain ATCC 204508 / S288c) OX=559292 GN=RPL32 PE=1 SV=1	RL32_YEAST	RPL32	0.000532595	0.000535509	0.000477441	0.000639676	0.000522265	0.00052561	0.000571485	0.000463336	0.000553933	0.000484954	0.538216	0.847809		0.000541497	0.000519864	0.0588208	0.0717019
Pescadillo homolog OS=Saccharomyces cerevisiae (strain ATCC 204508 / S288c) OX=559292 GN=NOP7 PE=1 SV=1	PESC_YEAST	NOP7	0.000239668	0.000510009	0.000132622	0.000479757	0.000109951	0.000420488	0.000298166	0.000341405	0.000176251	0.000587049	0.537526	0.847809		0.000294401	0.000364672	-0.308816	0.0717019
Protein EMP47 OS=Saccharomyces cerevisiae (strain ATCC 204508 / S288c) OX=559292 GN=EMP47 PE=1 SV=1	EMP47_YEAST	EMP47	0.000346187	0.000357006	0.000291769	0.000373144	0.000274876	0.000341647	0.000372708	0.000341405	0.000352503	0.000306287	0.538047	0.847809		0.000328597	0.00034291	-0.0615117	0.0717019
Ran GTPase-activating protein 1 OS=Saccharomyces cerevisiae (strain ATCC 204508 / S288c) OX=559292 GN=RNA1 PE=1 SV=2	RNA1_YEAST	RNA1	0.000346187	0.000280505	0.00023872	0.000373144	0.000247389	0.000420488	0.000347861	0.000341405	0.000176251	0.000357334	0.538553	0.847809		0.000297189	0.000328668	-0.14525	0.0717019
Pre-rRNA-processing protein ESF1 OS=Saccharomyces cerevisiae (strain ATCC 204508 / S288c) OX=559292 GN=ESF1 PE=1 SV=1	ESF1_YEAST	ESF1	0.000133149	0.000153003	0.000185671	0.000159919	0.000137438	0.000131403	0.000149083	0.000170703	0.000151073	0.000127619	0.535886	0.847809		0.000153836	0.000145976	0.0756613	0.0717019
AP-3 complex subunit delta OS=Saccharomyces cerevisiae (strain ATCC 204508 / S288c) OX=559292 GN=APL5 PE=1 SV=1	AP3D_YEAST	APL5	7.98892e-05	7.65013e-05	5.3049e-05	0.000106613	5.49753e-05	0.000131403	4.96944e-05	4.87722e-05	0.000100715	0.000102096	0.536306	0.847809		7.42055e-05	8.65359e-05	-0.221774	0.0717019
Ribosomal RNA-processing protein 1 OS=Saccharomyces cerevisiae (strain ATCC 204508 / S288c) OX=559292 GN=RRP1 PE=1 SV=2	RRP1_YEAST	RRP1	0.000106519	0.000127502	0.000159147	0.000106613	0.000109951	0.000210244	9.93888e-05	0.000146316	0.000125894	0.000102096	0.536732	0.847809		0.000121946	0.000136788	-0.165693	0.0717019
Homocysteine S-methyltransferase 2 OS=Saccharomyces cerevisiae (strain ATCC 204508 / S288c) OX=559292 GN=SAM4 PE=1 SV=1	SAM4_YEAST	SAM4	0.000159778	0.000178503	0.000132622	0.000106613	0.000164926	0.000183964	0.00017393	0.000170703	0.000100715	0.000178667	0.532116	0.847809		0.000148488	0.000161596	-0.122038	0.0717019
Phosphatidate cytidylyltransferase OS=Saccharomyces cerevisiae (strain ATCC 204508 / S288c) OX=559292 GN=CDS1 PE=1 SV=1	CDS1_YEAST	CDS1	0.000133149	7.65013e-05	5.3049e-05	0.000159919	0.000164926	7.88416e-05	7.45416e-05	0.000146316	0.000100715	0.000102096	0.533931	0.847809		0.000117509	0.000100502	0.225544	0.0717019
ER-localized J domain-containing protein 5 OS=Saccharomyces cerevisiae (strain ATCC 204508 / S288c) OX=559292 GN=ERJ5 PE=1 SV=1	ERJ5_YEAST	ERJ5	7.98892e-05	0.000102002	7.95735e-05	7.99595e-05	5.49753e-05	0.000105122	7.45416e-05	4.87722e-05	7.55363e-05	5.10478e-05	0.532821	0.847809		7.92798e-05	7.1004e-05	0.159054	0.0717019
54S ribosomal protein YmL6, mitochondrial OS=Saccharomyces cerevisiae (strain ATCC 204508 / S288c) OX=559292 GN=YML6 PE=1 SV=1	RL4P_YEAST	YML6	5.32595e-05	7.65013e-05	5.3049e-05	5.33063e-05	5.49753e-05	5.2561e-05	4.96944e-05	7.31582e-05	5.03575e-05	0.000102096	0.534011	0.847809		5.82183e-05	6.55733e-05	-0.171637	0.0717019
Actin-related protein 2/3 complex subunit 3 OS=Saccharomyces cerevisiae (strain ATCC 204508 / S288c) OX=559292 GN=ARC18 PE=1 SV=1	ARPC3_YEAST	ARC18	5.32595e-05	7.65013e-05	5.3049e-05	5.33063e-05	5.49753e-05	7.88416e-05	4.96944e-05	4.87722e-05	5.03575e-05	0.000102096	0.532547	0.847809		5.82183e-05	6.59522e-05	-0.179949	0.0717019
Translation initiation factor RLI1 OS=Saccharomyces cerevisiae (strain ATCC 204508 / S288c) OX=559292 GN=RLI1 PE=1 SV=1	RLI1_YEAST	RLI1	0.000532595	0.000637511	0.000583539	0.000559716	0.000659703	0.000578171	0.000646027	0.00056088	0.000528754	0.000561525	0.542755	0.850699		0.000594613	0.000575072	0.0482093	0.070224
EH domain-containing and endocytosis protein 1 OS=Saccharomyces cerevisiae (strain ATCC 204508 / S288c) OX=559292 GN=EDE1 PE=1 SV=2	EDE1_YEAST	EDE1	0.000186408	0.000357006	0.000106098	0.000453104	0.000274876	0.000315366	0.000248472	0.000341405	0.000302145	0.000382858	0.541814	0.850699		0.000275498	0.000318049	-0.207206	0.070224
NADH-cytochrome b5 reductase 1 OS=Saccharomyces cerevisiae (strain ATCC 204508 / S288c) OX=559292 GN=CBR1 PE=1 SV=2	NCB5R_YEAST	CBR1	0.000319557	0.000331506	0.000291769	0.000399797	0.000302364	0.000367927	0.000298166	0.000292633	0.000327324	0.000280763	0.543338	0.850699		0.000328999	0.000313363	0.0702487	0.070224
S-adenosylmethionine permease SAM3 OS=Saccharomyces cerevisiae (strain ATCC 204508 / S288c) OX=559292 GN=SAM3 PE=1 SV=1	SAM3_YEAST	SAM3	5.32595e-05	7.65013e-05	5.3049e-05	7.99595e-05	8.24629e-05	0.000105122	7.45416e-05	4.87722e-05	7.55363e-05	7.65716e-05	0.542944	0.850699		6.90464e-05	7.61087e-05	-0.140495	0.070224
Mitochondrial inner membrane protein OXA1 OS=Saccharomyces cerevisiae (strain ATCC 204508 / S288c) OX=559292 GN=OXA1 PE=1 SV=1	OXA1_YEAST	OXA1	5.32595e-05	0.000102002	7.95735e-05	7.99595e-05	5.49753e-05	5.2561e-05	9.93888e-05	4.87722e-05	7.55363e-05	5.10478e-05	0.541628	0.850699		7.39539e-05	6.54612e-05	0.175986	0.070224
Asparagine--tRNA ligase, cytoplasmic OS=Saccharomyces cerevisiae (strain ATCC 204508 / S288c) OX=559292 GN=DED81 PE=1 SV=1	SYNC_YEAST	DED81	0.00101193	0.00117302	0.0011936	0.00109278	0.00101704	0.00115634	0.00114297	0.00107299	0.00103233	0.000893336	0.548563	0.853897		0.00109767	0.00105959	0.0509404	0.0685945
Phosphoribosylformylglycinamidine synthase OS=Saccharomyces cerevisiae (strain ATCC 204508 / S288c) OX=559292 GN=ADE6 PE=1 SV=2	PUR4_YEAST	ADE6	0.00103856	0.000867015	0.000981406	0.000986167	0.000934579	0.000893538	0.00096904	0.000829127	0.000956793	0.00102096	0.546596	0.853897		0.000961546	0.000933891	0.0421016	0.0685945
D-2-hydroxyglutarate--pyruvate transhydrogenase DLD3 OS=Saccharomyces cerevisiae (strain ATCC 204508 / S288c) OX=559292 GN=DLD3 PE=1 SV=1	DLD3_YEAST	DLD3	0.000852152	0.000535509	0.000822259	0.000826248	0.000852117	0.000919818	0.00062118	0.000585266	0.000730184	0.000765716	0.548017	0.853897		0.000777657	0.000724433	0.102282	0.0685945
Proteasome subunit alpha type-2 OS=Saccharomyces cerevisiae (strain ATCC 204508 / S288c) OX=559292 GN=PRE8 PE=1 SV=1	PSA2_YEAST	PRE8	0.000266297	0.000153003	0.000106098	0.000159919	0.000219901	0.000131403	0.000124236	0.000195089	0.000176251	0.000178667	0.548194	0.853897		0.000181044	0.000161129	0.16812	0.0685945
Glucose-repressible alcohol dehydrogenase transcriptional effector OS=Saccharomyces cerevisiae (strain ATCC 204508 / S288c) OX=559292 GN=CCR4 PE=1 SV=2	CCR4_YEAST	CCR4	7.98892e-05	5.10009e-05	7.95735e-05	7.99595e-05	5.49753e-05	0.000105122	7.45416e-05	7.31582e-05	5.03575e-05	7.65716e-05	0.548215	0.853897		6.90797e-05	7.59502e-05	-0.136793	0.0685945
Cytoplasmic 60S subunit biogenesis factor REH1 OS=Saccharomyces cerevisiae (strain ATCC 204508 / S288c) OX=559292 GN=REH1 PE=1 SV=1	REH1_YEAST	REH1	7.98892e-05	5.10009e-05	5.3049e-05	5.33063e-05	5.49753e-05	5.2561e-05	4.96944e-05	9.75443e-05	5.03575e-05	7.65716e-05	0.548934	0.853897		5.84441e-05	6.53458e-05	-0.161036	0.0685945
Protein CAJ1 OS=Saccharomyces cerevisiae (strain ATCC 204508 / S288c) OX=559292 GN=CAJ1 PE=1 SV=1	CAJ1_YEAST	CAJ1	0.000319557	0.000535509	0.000344818	0.00058637	0.000412314	0.000420488	0.000372708	0.000487722	0.000377682	0.000357334	0.550152	0.853916		0.000439714	0.000403187	0.125117	0.0685847
U3 small nucleolar RNA-associated protein 9 OS=Saccharomyces cerevisiae (strain ATCC 204508 / S288c) OX=559292 GN=UTP9 PE=1 SV=1	UTP9_YEAST	UTP9	0.000106519	0.000127502	0.000159147	0.000213225	0.000164926	0.000210244	9.93888e-05	0.00012193	0.000100715	0.000153143	0.550723	0.853916		0.000154264	0.000137084	0.170336	0.0685847
6-phosphogluconolactonase 3 OS=Saccharomyces cerevisiae (strain ATCC 204508 / S288c) OX=559292 GN=SOL3 PE=1 SV=2	SOL3_YEAST	SOL3	0.000159778	0.000153003	0.000106098	0.000159919	8.24629e-05	0.000183964	7.45416e-05	9.75443e-05	0.000100715	0.000127619	0.550705	0.853916		0.000132252	0.000116877	0.178303	0.0685847
NADPH dehydrogenase 2 OS=Saccharomyces cerevisiae (strain ATCC 204508 / S288c) OX=559292 GN=OYE2 PE=1 SV=3	OYE2_YEAST	OYE2	0.00205049	0.00102002	0.00251983	0.00101282	0.00120946	0.00157683	0.00121751	0.00119492	0.00148555	0.00132724	0.552777	0.855199		0.00156252	0.00136041	0.199835	0.067933
Protein transport protein SEC13 OS=Saccharomyces cerevisiae (strain ATCC 204508 / S288c) OX=559292 GN=SEC13 PE=1 SV=1	SEC13_YEAST	SEC13	0.000399446	0.000408007	0.000371343	0.00050641	0.000384827	0.000473049	0.000422402	0.000438949	0.000478397	0.000357334	0.553922	0.855199		0.000414007	0.000434026	-0.0681289	0.067933
Nucleoside diphosphate kinase OS=Saccharomyces cerevisiae (strain ATCC 204508 / S288c) OX=559292 GN=YNK1 PE=1 SV=1	NDK_YEAST	YNK1	0.000372816	0.000331506	0.000424392	0.000479757	0.000412314	0.000473049	0.000347861	0.000292633	0.000377682	0.000408382	0.55325	0.855199		0.000404157	0.000379921	0.0892155	0.067933
Protein SVP26 OS=Saccharomyces cerevisiae (strain ATCC 204508 / S288c) OX=559292 GN=SVP26 PE=1 SV=1	SVP26_YEAST	SVP26	7.98892e-05	5.10009e-05	5.3049e-05	5.33063e-05	5.49753e-05	5.2561e-05	7.45416e-05	4.87722e-05	0.000100715	5.10478e-05	0.553761	0.855199		5.84441e-05	6.55275e-05	-0.165043	0.067933
Ceramide synthase subunit LIP1 OS=Saccharomyces cerevisiae (strain ATCC 204508 / S288c) OX=559292 GN=LIP1 PE=1 SV=1	LIP1_YEAST	LIP1	5.32595e-05	5.10009e-05	7.95735e-05	5.33063e-05	5.49753e-05	0.000105122	4.96944e-05	4.87722e-05	7.55363e-05	5.10478e-05	0.556359	0.858042		5.84231e-05	6.60345e-05	-0.176682	0.0664916
Inorganic pyrophosphatase OS=Saccharomyces cerevisiae (strain ATCC 204508 / S288c) OX=559292 GN=IPP1 PE=1 SV=4	IPYR_YEAST	IPP1	0.0025032	0.00224404	0.00262593	0.0021056	0.00214404	0.00275945	0.00216171	0.0019265	0.00203948	0.00219505	0.559054	0.860359		0.00232456	0.00221644	0.0687135	0.0653204
Protein disulfide-isomerase MPD1 OS=Saccharomyces cerevisiae (strain ATCC 204508 / S288c) OX=559292 GN=MPD1 PE=1 SV=1	MPD1_YEAST	MPD1	5.32595e-05	5.10009e-05	5.3049e-05	7.99595e-05	5.49753e-05	0.000105122	4.96944e-05	4.87722e-05	7.55363e-05	5.10478e-05	0.558668	0.860359		5.84488e-05	6.60345e-05	-0.176047	0.0653204
General negative regulator of transcription subunit 3 OS=Saccharomyces cerevisiae (strain ATCC 204508 / S288c) OX=559292 GN=NOT3 PE=1 SV=2	NOT3_YEAST	NOT3	5.32595e-05	0.000127502	7.95735e-05	0.000106613	5.49753e-05	0.000131403	7.45416e-05	7.31582e-05	0.000125894	7.65716e-05	0.560616	0.861842		8.43846e-05	9.63136e-05	-0.190759	0.0645724
Cluster of 60S ribosomal protein L31-B OS=Saccharomyces cerevisiae (strain ATCC 204508 / S288c) OX=559292 GN=RPL31B PE=1 SV=1 (RL31B_YEAST)	RL31B_YEAST	RPL31B	0.00215701	0.00214204	0.00222806	0.00189237	0.00203408	0.00194476	0.00223625	0.00229229	0.0023668	0.00193981	0.561675	0.86255		0.00209071	0.00215598	-0.0443511	0.0642155
Clathrin light chain OS=Saccharomyces cerevisiae (strain ATCC 204508 / S288c) OX=559292 GN=CLC1 PE=1 SV=1	CLC1_YEAST	CLC1	0.000346187	0.000306005	0.000291769	0.000266532	0.000274876	0.000262805	0.000397555	0.000292633	0.000377682	0.000255239	0.562929	0.862639		0.000297074	0.000317183	-0.0944924	0.064171
Mitochondrial import inner membrane translocase subunit TIM13 OS=Saccharomyces cerevisiae (strain ATCC 204508 / S288c) OX=559292 GN=TIM13 PE=1 SV=1	TIM13_YEAST	TIM13	5.32595e-05	7.65013e-05	0.000132622	7.99595e-05	0.000109951	7.88416e-05	9.93888e-05	9.75443e-05	7.55363e-05	5.10478e-05	0.562773	0.862639		9.04587e-05	8.04717e-05	0.168776	0.064171
Nucleolar protein 9 OS=Saccharomyces cerevisiae (strain ATCC 204508 / S288c) OX=559292 GN=NOP9 PE=1 SV=1	NOP9_YEAST	NOP9	0.000133149	0.000153003	0.000106098	0.000159919	8.24629e-05	0.000105122	0.000124236	9.75443e-05	0.000100715	0.000153143	0.564137	0.863572		0.000126926	0.000116152	0.127975	0.0637012
NADP-dependent alcohol dehydrogenase 6 OS=Saccharomyces cerevisiae (strain ATCC 204508 / S288c) OX=559292 GN=ADH6 PE=1 SV=1	ADH6_YEAST	ADH6	0.000692373	0.000663012	0.000610063	0.000746289	0.000549753	0.000630732	0.00062118	0.000634038	0.00060429	0.000663621	0.569151	0.865734		0.000652298	0.000630772	0.0484116	0.0626156
Oxysterol-binding protein homolog 4 OS=Saccharomyces cerevisiae (strain ATCC 204508 / S288c) OX=559292 GN=KES1 PE=1 SV=1	KES1_YEAST	KES1	0.000266297	0.000255004	0.000318294	0.000266532	0.000329852	0.000341647	0.000323013	0.000390177	0.000226609	0.000255239	0.567664	0.865734		0.000287196	0.000307337	-0.097787	0.0626156
Nuclear polyadenylated RNA-binding protein 3 OS=Saccharomyces cerevisiae (strain ATCC 204508 / S288c) OX=559292 GN=NAB3 PE=1 SV=1	NAB3_YEAST	NAB3	0.000266297	7.65013e-05	0.000132622	0.000133266	0.000247389	7.88416e-05	0.00017393	0.00012193	0.00020143	0.000153143	0.569113	0.865734		0.000171215	0.000145855	0.231274	0.0626156
Cell wall protein YJL171C OS=Saccharomyces cerevisiae (strain ATCC 204508 / S288c) OX=559292 GN=YJL171C PE=1 SV=2	YJR1_YEAST	YJL171C	0.000106519	0.000102002	0.000106098	0.000106613	0.000137438	0.000210244	0.000149083	7.31582e-05	0.000100715	0.000102096	0.568567	0.865734		0.000111734	0.000127059	-0.185434	0.0626156
Oxysterol-binding protein homolog 7 OS=Saccharomyces cerevisiae (strain ATCC 204508 / S288c) OX=559292 GN=OSH7 PE=1 SV=1	OSH7_YEAST	OSH7	5.32595e-05	0.000102002	0.000106098	0.000106613	8.24629e-05	0.000183964	4.96944e-05	7.31582e-05	7.55363e-05	0.000153143	0.567511	0.865734		9.0087e-05	0.000107099	-0.249557	0.0626156
Prefoldin subunit 1 OS=Saccharomyces cerevisiae (strain ATCC 204508 / S288c) OX=559292 GN=PFD1 PE=1 SV=2	PFD1_YEAST	PFD1	5.32595e-05	0.000102002	5.3049e-05	7.99595e-05	5.49753e-05	5.2561e-05	9.93888e-05	4.87722e-05	5.03575e-05	5.10478e-05	0.567897	0.865734		6.8649e-05	6.04255e-05	0.184082	0.0626156
Golgin IMH1 OS=Saccharomyces cerevisiae (strain ATCC 204508 / S288c) OX=559292 GN=IMH1 PE=1 SV=1	IMH1_YEAST	IMH1	0.000133149	0.000280505	0.000132622	0.000186572	0.000192413	0.000131403	0.000223625	0.000146316	0.000151073	0.000178667	0.570432	0.86604		0.000185052	0.000166217	0.154868	0.0624619
Homoserine kinase OS=Saccharomyces cerevisiae (strain ATCC 204508 / S288c) OX=559292 GN=THR1 PE=1 SV=4	KHSE_YEAST	THR1	0.000106519	0.000229504	0.000106098	0.000186572	0.000274876	0.000289086	0.00017393	0.00012193	0.000176251	0.000280763	0.570554	0.86604		0.000180714	0.000208392	-0.205593	0.0624619
Squalene synthase OS=Saccharomyces cerevisiae (strain ATCC 204508 / S288c) OX=559292 GN=ERG9 PE=1 SV=2	FDFT_YEAST	ERG9	0.000479335	0.000255004	0.000663112	0.000453104	0.000164926	0.000289086	0.000347861	0.000390177	0.000503575	0.000178667	0.57226	0.866806		0.000403096	0.000341873	0.237663	0.0620782
Glucan 1,3-beta-glucosidase OS=Saccharomyces cerevisiae (strain ATCC 204508 / S288c) OX=559292 GN=BGL2 PE=1 SV=1	BGL2_YEAST	BGL2	7.98892e-05	5.10009e-05	5.3049e-05	7.99595e-05	5.49753e-05	0.000105122	7.45416e-05	4.87722e-05	7.55363e-05	5.10478e-05	0.571869	0.866806		6.37748e-05	7.1004e-05	-0.154914	0.0620782
ATP-dependent RNA helicase DBP5 OS=Saccharomyces cerevisiae (strain ATCC 204508 / S288c) OX=559292 GN=DBP5 PE=1 SV=2	DBP5_YEAST	DBP5	0.000346187	0.000408007	0.000450916	0.000346491	0.000247389	0.000420488	0.000372708	0.000438949	0.000327324	0.000357334	0.575772	0.869724		0.000359798	0.000383361	-0.0915156	0.0606187
Nucleolar protein 58 OS=Saccharomyces cerevisiae (strain ATCC 204508 / S288c) OX=559292 GN=NOP58 PE=1 SV=1	NOP58_YEAST	NOP58	0.000319557	0.000153003	0.000424392	0.000373144	0.00046729	0.000683293	0.000422402	0.000243861	0.000302145	0.000357334	0.580092	0.869724		0.000347477	0.000401807	-0.209586	0.0606187
m7GpppN-mRNA hydrolase OS=Saccharomyces cerevisiae (strain ATCC 204508 / S288c) OX=559292 GN=DCP2 PE=1 SV=1	DCP2_YEAST	DCP2	0.000186408	0.000178503	0.000132622	0.000106613	0.000137438	0.000105122	0.00017393	9.75443e-05	0.000151073	0.000153143	0.579464	0.869724		0.000148317	0.000136163	0.123354	0.0606187
ATP-dependent RNA helicase DHH1 OS=Saccharomyces cerevisiae (strain ATCC 204508 / S288c) OX=559292 GN=DHH1 PE=1 SV=1	DHH1_YEAST	DHH1	0.000266297	0.000204004	0.00023872	0.000266532	0.000219901	0.000315366	0.000223625	0.000195089	0.000276966	0.000255239	0.578984	0.869724		0.000239091	0.000253257	-0.0830432	0.0606187
cAMP-dependent protein kinase regulatory subunit OS=Saccharomyces cerevisiae (strain ATCC 204508 / S288c) OX=559292 GN=BCY1 PE=1 SV=4	KAPR_YEAST	BCY1	0.000186408	0.000153003	0.000212196	0.000239878	0.000164926	0.000289086	0.000149083	0.000268247	0.000125894	0.000229715	0.578393	0.869724		0.000191282	0.000212405	-0.151114	0.0606187
MICOS complex subunit MIC60 OS=Saccharomyces cerevisiae (strain ATCC 204508 / S288c) OX=559292 GN=MIC60 PE=1 SV=1	MIC60_YEAST	MIC60	0.000133149	0.000229504	0.000159147	0.000213225	5.49753e-05	0.000183964	0.00017393	0.00012193	7.55363e-05	0.000127619	0.579566	0.869724		0.000158	0.000136596	0.21001	0.0606187
U3 small nucleolar RNA-associated protein 15 OS=Saccharomyces cerevisiae (strain ATCC 204508 / S288c) OX=559292 GN=UTP15 PE=1 SV=1	UTP15_YEAST	UTP15	5.32595e-05	0.000102002	0.000106098	0.000133266	0.000137438	0.000105122	0.000124236	9.75443e-05	0.000125894	0.000127619	0.576491	0.869724		0.000106413	0.000116083	-0.125489	0.0606187
Peroxisomal adenine nucleotide transporter 1 OS=Saccharomyces cerevisiae (strain ATCC 204508 / S288c) OX=559292 GN=ANT1 PE=1 SV=1	ANT1_YEAST	ANT1	7.98892e-05	7.65013e-05	5.3049e-05	0.000106613	8.24629e-05	7.88416e-05	7.45416e-05	7.31582e-05	0.000100715	0.000102096	0.580218	0.869724		7.9703e-05	8.58704e-05	-0.107526	0.0606187
Smr domain-containing protein YPL199C OS=Saccharomyces cerevisiae (strain ATCC 204508 / S288c) OX=559292 GN=YPL199C PE=1 SV=1	YP199_YEAST	YPL199C	5.32595e-05	5.10009e-05	0.000132622	7.99595e-05	5.49753e-05	0.000105122	7.45416e-05	4.87722e-05	7.55363e-05	0.000127619	0.578556	0.869724		7.43635e-05	8.63183e-05	-0.215071	0.0606187
cAMP-dependent protein kinase type 1 OS=Saccharomyces cerevisiae (strain ATCC 204508 / S288c) OX=559292 GN=TPK1 PE=1 SV=3	KAPA_YEAST	TPK1	7.98892e-05	5.10009e-05	5.3049e-05	0.000106613	8.24629e-05	7.88416e-05	4.96944e-05	4.87722e-05	5.03575e-05	0.000102096	0.576294	0.869724		7.46029e-05	6.59522e-05	0.177811	0.0606187
40S ribosomal protein S11-A OS=Saccharomyces cerevisiae (strain ATCC 204508 / S288c) OX=559292 GN=RPS11A PE=1 SV=1	RS11A_YEAST	RPS11A	0.00106519	0.00124952	0.00124665	0.000986167	0.00118197	0.0010775	0.00126721	0.00126808	0.00120858	0.00109753	0.583743	0.872471		0.0011459	0.00118378	-0.0469184	0.0592491
Nucleolar protein 4 OS=Saccharomyces cerevisiae (strain ATCC 204508 / S288c) OX=559292 GN=NOP4 PE=1 SV=1	NOP4_YEAST	NOP4	0.000159778	0.000204004	0.000185671	0.000346491	0.000164926	0.000289086	0.000198778	0.000243861	0.000151073	0.000306287	0.583531	0.872471		0.000212174	0.000237817	-0.164601	0.0592491
Arginine--tRNA ligase, mitochondrial OS=Saccharomyces cerevisiae (strain ATCC 204508 / S288c) OX=559292 GN=MSR1 PE=3 SV=3	SYRM_YEAST	MSR1	0.000106519	7.65013e-05	5.3049e-05	7.99595e-05	5.49753e-05	7.88416e-05	4.96944e-05	4.87722e-05	5.03575e-05	0.000102096	0.583866	0.872471		7.42008e-05	6.59522e-05	0.170013	0.0592491
Elongator complex protein 2 OS=Saccharomyces cerevisiae (strain ATCC 204508 / S288c) OX=559292 GN=ELP2 PE=1 SV=1	ELP2_YEAST	ELP2	0.000213038	0.000153003	0.000106098	0.000186572	0.000109951	0.000157683	0.00017393	0.000170703	0.000176251	0.000153143	0.585646	0.874225		0.000153732	0.000166342	-0.113734	0.0583767
40S ribosomal protein S4-A OS=Saccharomyces cerevisiae (strain ATCC 204508 / S288c) OX=559292 GN=RPS4A PE=1 SV=1	RS4A_YEAST	RPS4A	0.00386131	0.00270305	0.00413782	0.00173246	0.00250137	0.00176079	0.00342891	0.00307265	0.00322288	0.00186324	0.59356	0.875437		0.0029872	0.0026697	0.16212	0.0577753
Zuotin OS=Saccharomyces cerevisiae (strain ATCC 204508 / S288c) OX=559292 GN=ZUO1 PE=1 SV=1	ZUO1_YEAST	ZUO1	0.00133149	0.00135152	0.00103446	0.00114609	0.00151182	0.00110378	0.00114297	0.00119492	0.00138483	0.00127619	0.594406	0.875437		0.00127507	0.00122054	0.0630626	0.0577753
Vacuolar aminopeptidase 1 OS=Saccharomyces cerevisiae (strain ATCC 204508 / S288c) OX=559292 GN=APE1 PE=1 SV=2	AMPL_YEAST	APE1	0.000532595	0.000459008	0.000477441	0.000373144	0.000494777	0.000578171	0.000347861	0.000414563	0.000478397	0.000382858	0.594957	0.875437		0.000467393	0.00044037	0.08592	0.0577753
Tricalbin-1 OS=Saccharomyces cerevisiae (strain ATCC 204508 / S288c) OX=559292 GN=TCB1 PE=1 SV=1	TCB1_YEAST	TCB1	0.000346187	0.000408007	0.000371343	0.000293185	0.000357339	0.000341647	0.000447249	0.000268247	0.000352503	0.000255239	0.59058	0.875437		0.000355212	0.000332977	0.0932587	0.0577753
Guanine nucleotide exchange factor SRM1 OS=Saccharomyces cerevisiae (strain ATCC 204508 / S288c) OX=559292 GN=SRM1 PE=1 SV=1	RCC1_YEAST	SRM1	0.000239668	0.000255004	0.00023872	0.000426451	0.000192413	0.000236525	0.000372708	0.000268247	0.000327324	0.000280763	0.588926	0.875437		0.000270451	0.000297113	-0.135644	0.0577753
Vacuolar transporter chaperone 2 OS=Saccharomyces cerevisiae (strain ATCC 204508 / S288c) OX=559292 GN=VTC2 PE=1 SV=1	VTC2_YEAST	VTC2	5.32595e-05	0.000127502	5.3049e-05	5.33063e-05	0.000137438	0.000157683	4.96944e-05	0.00012193	0.000125894	5.10478e-05	0.590568	0.875437		8.4911e-05	0.00010125	-0.253896	0.0577753
Actin-related protein 2/3 complex subunit 1 OS=Saccharomyces cerevisiae (strain ATCC 204508 / S288c) OX=559292 GN=ARC40 PE=1 SV=1	ARPC1_YEAST	ARC40	0.000239668	0.000255004	0.000291769	0.000239878	0.000247389	0.000394208	0.000223625	0.000219475	0.000251788	0.000280763	0.591614	0.875437		0.000254742	0.000273972	-0.104991	0.0577753
4-nitrophenylphosphatase OS=Saccharomyces cerevisiae (strain ATCC 204508 / S288c) OX=559292 GN=PHO13 PE=1 SV=2	PNPP_YEAST	PHO13	0.000239668	0.000229504	0.000159147	0.000319838	0.000219901	0.000262805	0.000198778	0.000219475	0.00020143	0.000204191	0.587907	0.875437		0.000233612	0.000217336	0.104186	0.0577753
Ras-related protein SEC4 OS=Saccharomyces cerevisiae (strain ATCC 204508 / S288c) OX=559292 GN=SEC4 PE=1 SV=1	SEC4_YEAST	SEC4	0.000159778	0.000153003	0.00023872	0.000346491	0.000192413	0.000341647	0.000198778	0.000170703	0.000251788	0.000255239	0.594446	0.875437		0.000218081	0.000243631	-0.15983	0.0577753
Actin-related protein 2/3 complex subunit 2 OS=Saccharomyces cerevisiae (strain ATCC 204508 / S288c) OX=559292 GN=ARC35 PE=1 SV=1	ARPC2_YEAST	ARC35	0.000159778	0.000178503	0.000106098	0.000159919	0.000164926	0.000236525	0.000149083	9.75443e-05	0.000100715	0.000102096	0.592184	0.875437		0.000153845	0.000137193	0.165274	0.0577753
ATP-dependent RNA helicase DBP7 OS=Saccharomyces cerevisiae (strain ATCC 204508 / S288c) OX=559292 GN=DBP7 PE=1 SV=1	DBP7_YEAST	DBP7	5.32595e-05	7.65013e-05	7.95735e-05	0.000106613	0.000137438	7.88416e-05	4.96944e-05	7.31582e-05	0.000100715	0.000102096	0.591435	0.875437		9.0677e-05	8.0901e-05	0.16458	0.0577753
NAD-dependent malic enzyme, mitochondrial OS=Saccharomyces cerevisiae (strain ATCC 204508 / S288c) OX=559292 GN=MAE1 PE=1 SV=1	MAOM_YEAST	MAE1	5.32595e-05	5.10009e-05	5.3049e-05	0.000133266	0.000137438	7.88416e-05	0.000149083	9.75443e-05	5.03575e-05	0.000127619	0.589057	0.875437		8.56027e-05	0.000100689	-0.234181	0.0577753
Probable mannosyltransferase KTR4 OS=Saccharomyces cerevisiae (strain ATCC 204508 / S288c) OX=559292 GN=KTR4 PE=1 SV=1	KTR4_YEAST	KTR4	7.98892e-05	0.000127502	0.000106098	7.99595e-05	5.49753e-05	0.000105122	9.93888e-05	7.31582e-05	7.55363e-05	5.10478e-05	0.592596	0.875437		8.96848e-05	8.08506e-05	0.149605	0.0577753
Flavin carrier protein 2 OS=Saccharomyces cerevisiae (strain ATCC 204508 / S288c) OX=559292 GN=FLC2 PE=1 SV=2	FLC2_YEAST	FLC2	0.000133149	5.10009e-05	7.95735e-05	5.33063e-05	5.49753e-05	0.000131403	7.45416e-05	9.75443e-05	7.55363e-05	5.10478e-05	0.589044	0.875437		7.44009e-05	8.60145e-05	-0.209259	0.0577753
Cluster of GTP-binding nuclear protein GSP1/CNR1 OS=Saccharomyces cerevisiae (strain ATCC 204508 / S288c) OX=559292 GN=GSP1 PE=1 SV=1 (GSP1_YEAST)	GSP1_YEAST	GSP1	0.000719003	0.000867015	0.000716161	0.000772942	0.00104453	0.00105122	0.000869652	0.000853513	0.000705006	0.000867812	0.596397	0.87666		0.00082393	0.000869441	-0.0775651	0.0571686
ADP-ribosylation factor-binding protein GGA2 OS=Saccharomyces cerevisiae (strain ATCC 204508 / S288c) OX=559292 GN=GGA2 PE=1 SV=1	GGA2_YEAST	GGA2	0.000213038	0.000153003	0.00023872	0.000239878	0.000302364	0.000315366	0.00017393	0.000268247	0.000251788	0.000229715	0.597379	0.87721		0.000229401	0.000247809	-0.11136	0.0568964
Epsin-3 OS=Saccharomyces cerevisiae (strain ATCC 204508 / S288c) OX=559292 GN=ENT3 PE=1 SV=1	ENT3_YEAST	ENT3	0.000133149	0.000153003	0.000159147	0.000159919	0.000109951	0.000105122	9.93888e-05	0.000146316	0.00020143	0.000102096	0.598307	0.87768		0.000143034	0.000130871	0.128213	0.056664
Protein TMA108 OS=Saccharomyces cerevisiae (strain ATCC 204508 / S288c) OX=559292 GN=TMA108 PE=1 SV=1	TM108_YEAST	TMA108	0.000159778	0.000178503	0.000185671	0.000266532	0.000109951	0.000236525	7.45416e-05	0.00012193	0.000125894	0.000229715	0.60012	0.878086		0.000180087	0.000157721	0.191319	0.0564628
Exopolyphosphatase OS=Saccharomyces cerevisiae (strain ATCC 204508 / S288c) OX=559292 GN=PPX1 PE=1 SV=1	PPX1_YEAST	PPX1	0.000159778	0.000127502	0.000106098	0.000106613	0.000137438	0.000131403	0.000124236	0.00012193	0.000100715	0.000127619	0.600611	0.878086		0.000127486	0.000121181	0.0731779	0.0564628
Protein MAK16 OS=Saccharomyces cerevisiae (strain ATCC 204508 / S288c) OX=559292 GN=MAK16 PE=1 SV=2	MAK16_YEAST	MAK16	0.000159778	0.000102002	0.000132622	0.000106613	8.24629e-05	7.88416e-05	0.000124236	9.75443e-05	7.55363e-05	0.000153143	0.600405	0.878086		0.000116696	0.00010586	0.140589	0.0564628
Exosome complex component CSL4 OS=Saccharomyces cerevisiae (strain ATCC 204508 / S288c) OX=559292 GN=CSL4 PE=1 SV=1	CSL4_YEAST	CSL4	5.32595e-05	0.000127502	0.000106098	5.33063e-05	8.24629e-05	0.000210244	7.45416e-05	7.31582e-05	5.03575e-05	0.000102096	0.60102	0.878086		8.45258e-05	0.000102079	-0.272228	0.0564628
Exportin-1 OS=Saccharomyces cerevisiae (strain ATCC 204508 / S288c) OX=559292 GN=CRM1 PE=1 SV=1	XPO1_YEAST	CRM1	0.000426076	0.000331506	0.000477441	0.000159919	0.000329852	0.000262805	0.000248472	0.000341405	0.000352503	0.000357334	0.604503	0.881389		0.000344959	0.000312504	0.142549	0.0548323
DNA-directed RNA polymerases I, II, and III subunit RPABC3 OS=Saccharomyces cerevisiae (strain ATCC 204508 / S288c) OX=559292 GN=RPB8 PE=1 SV=1	RPAB3_YEAST	RPB8	7.98892e-05	0.000102002	0.000106098	0.000106613	0.000137438	7.88416e-05	0.000149083	0.000146316	0.000100715	0.000102096	0.604344	0.881389		0.000106408	0.00011541	-0.117167	0.0548323
Protein HRI1 OS=Saccharomyces cerevisiae (strain ATCC 204508 / S288c) OX=559292 GN=HRI1 PE=1 SV=1	HRI1_YEAST	HRI1	0.0009853	0.000765013	0.000822259	0.000613023	0.000494777	0.000683293	0.000770263	0.000755968	0.000679827	0.000536001	0.609091	0.881907		0.000736075	0.000685071	0.103599	0.0545773
Ribosome biogenesis protein MAK21 OS=Saccharomyces cerevisiae (strain ATCC 204508 / S288c) OX=559292 GN=MAK21 PE=1 SV=1	MAK21_YEAST	MAK21	0.000239668	0.000178503	0.000265245	0.000293185	0.000247389	0.000236525	0.000248472	0.000243861	0.000176251	0.000255239	0.607451	0.881907		0.000244798	0.00023207	0.0770339	0.0545773
Casein kinase I homolog 2 OS=Saccharomyces cerevisiae (strain ATCC 204508 / S288c) OX=559292 GN=YCK2 PE=1 SV=1	KC12_YEAST	YCK2	0.000159778	0.000204004	0.000185671	0.000213225	0.000192413	0.000183964	0.000198778	0.000146316	0.000226609	0.000255239	0.609139	0.881907		0.000191018	0.000202181	-0.081936	0.0545773
ATP-dependent RNA helicase DRS1 OS=Saccharomyces cerevisiae (strain ATCC 204508 / S288c) OX=559292 GN=DRS1 PE=1 SV=2	DRS1_YEAST	DRS1	0.000186408	0.000127502	0.000159147	7.99595e-05	0.000164926	0.000157683	9.93888e-05	0.000146316	0.000100715	0.000153143	0.607028	0.881907		0.000143589	0.000131449	0.127434	0.0545773
Cell division control protein 42 OS=Saccharomyces cerevisiae (strain ATCC 204508 / S288c) OX=559292 GN=CDC42 PE=1 SV=2	CDC42_YEAST	CDC42	0.000213038	0.000178503	0.000185671	0.000213225	0.000219901	0.000183964	0.000223625	0.000146316	0.000226609	0.000306287	0.60841	0.881907		0.000202068	0.00021736	-0.105248	0.0545773
Proteasome subunit alpha type-1 OS=Saccharomyces cerevisiae (strain ATCC 204508 / S288c) OX=559292 GN=SCL1 PE=1 SV=1	PSA1_YEAST	SCL1	0.000106519	0.000127502	0.000132622	0.000186572	0.000219901	0.000183964	0.000149083	0.00012193	0.000125894	0.000127619	0.608519	0.881907		0.000154623	0.000141698	0.125938	0.0545773
UBX domain-containing protein 3 OS=Saccharomyces cerevisiae (strain ATCC 204508 / S288c) OX=559292 GN=UBX3 PE=1 SV=1	UBX3_YEAST	UBX3	0.000106519	0.000102002	0.000106098	7.99595e-05	0.000109951	0.000105122	7.45416e-05	7.31582e-05	0.000151073	5.10478e-05	0.608983	0.881907		0.000100906	9.09885e-05	0.149253	0.0545773
Fatty aldehyde dehydrogenase HFD1 OS=Saccharomyces cerevisiae (strain ATCC 204508 / S288c) OX=559292 GN=HFD1 PE=1 SV=1	HFD1_YEAST	HFD1	0.000133149	7.65013e-05	0.000185671	7.99595e-05	0.000109951	5.2561e-05	0.00017393	0.000146316	7.55363e-05	5.10478e-05	0.610488	0.882088		0.000117046	9.98784e-05	0.228835	0.0544879
Probable quinone oxidoreductase OS=Saccharomyces cerevisiae (strain ATCC 204508 / S288c) OX=559292 GN=ZTA1 PE=1 SV=1	QOR_YEAST	ZTA1	0.000133149	5.10009e-05	7.95735e-05	0.000106613	0.000109951	0.000105122	0.000124236	7.31582e-05	5.03575e-05	7.65716e-05	0.609945	0.882088		9.60573e-05	8.58891e-05	0.16142	0.0544879
ADP-ribose pyrophosphatase OS=Saccharomyces cerevisiae (strain ATCC 204508 / S288c) OX=559292 GN=YSA1 PE=1 SV=2	ADPP_YEAST	YSA1	0.000213038	0.000255004	0.000185671	0.000213225	0.000192413	0.000236525	0.000248472	0.000170703	0.00020143	0.000255239	0.611375	0.882486		0.000211871	0.000222474	-0.0704514	0.0542923
GTP-binding protein RHO1 OS=Saccharomyces cerevisiae (strain ATCC 204508 / S288c) OX=559292 GN=RHO1 PE=1 SV=3	RHO1_YEAST	RHO1	0.000346187	0.000280505	0.000291769	0.000319838	0.000219901	0.000315366	0.000248472	0.000243861	0.000302145	0.000280763	0.613275	0.882577		0.00029164	0.000278121	0.068474	0.0542475
GTP-binding protein YPT52 OS=Saccharomyces cerevisiae (strain ATCC 204508 / S288c) OX=559292 GN=YPT52 PE=1 SV=1	YPT52_YEAST	YPT52	5.32595e-05	7.65013e-05	5.3049e-05	7.99595e-05	0.000109951	0.000105122	7.45416e-05	7.31582e-05	7.55363e-05	7.65716e-05	0.612904	0.882577		7.4544e-05	8.0986e-05	-0.11958	0.0542475
Fumarate reductase 2 OS=Saccharomyces cerevisiae (strain ATCC 204508 / S288c) OX=559292 GN=OSM1 PE=1 SV=3	OSM1_YEAST	OSM1	5.32595e-05	0.000102002	5.3049e-05	0.000106613	5.49753e-05	7.88416e-05	0.000149083	4.87722e-05	5.03575e-05	0.000102096	0.613037	0.882577		7.39796e-05	8.583e-05	-0.214354	0.0542475
Cluster of 60S ribosomal protein L15-A OS=Saccharomyces cerevisiae (strain ATCC 204508 / S288c) OX=559292 GN=RPL15A PE=1 SV=3 (RL15A_YEAST)	RL15A_YEAST	RPL15A	0.00109182	0.000918016	0.000954882	0.00122605	0.00140187	0.00131403	0.00106843	0.00107299	0.00110787	0.00130172	0.621109	0.885889		0.00111853	0.00117301	-0.0686102	0.0526205
1,3-beta-glucanosyltransferase GAS1 OS=Saccharomyces cerevisiae (strain ATCC 204508 / S288c) OX=559292 GN=GAS1 PE=1 SV=2	GAS1_YEAST	GAS1	0.000905411	0.000867015	0.000901833	0.000692982	0.000907092	0.000919818	0.000819957	0.000877899	0.000906436	0.000867812	0.619376	0.885889		0.000854867	0.000878384	-0.039153	0.0526205
SEC14 cytosolic factor OS=Saccharomyces cerevisiae (strain ATCC 204508 / S288c) OX=559292 GN=SEC14 PE=1 SV=3	SEC14_YEAST	SEC14	0.000639114	0.000535509	0.000636588	0.000559716	0.000742166	0.000762135	0.000521791	0.000536494	0.000528754	0.000612573	0.617604	0.885889		0.000622619	0.000592349	0.0719005	0.0526205
Superkiller protein 3 OS=Saccharomyces cerevisiae (strain ATCC 204508 / S288c) OX=559292 GN=SKI3 PE=1 SV=2	SKI3_YEAST	SKI3	0.000213038	0.000178503	0.000159147	0.000133266	0.000164926	0.000131403	0.00017393	0.000195089	0.000151073	0.000153143	0.617349	0.885889		0.000169776	0.000160927	0.0772211	0.0526205
Methionine aminopeptidase 2 OS=Saccharomyces cerevisiae (strain ATCC 204508 / S288c) OX=559292 GN=MAP2 PE=1 SV=4	MAP2_YEAST	MAP2	0.000239668	0.000204004	0.00023872	0.000186572	8.24629e-05	0.000236525	0.00017393	0.000170703	0.000251788	0.000204191	0.622145	0.885889		0.000190285	0.000207427	-0.124441	0.0526205
Malate dehydrogenase, peroxisomal OS=Saccharomyces cerevisiae (strain ATCC 204508 / S288c) OX=559292 GN=MDH3 PE=1 SV=3	MDHP_YEAST	MDH3	0.000239668	0.000153003	0.000159147	0.000106613	0.000164926	0.000183964	0.00017393	0.000170703	0.00020143	0.000153143	0.622334	0.885889		0.000164671	0.000176634	-0.101175	0.0526205
Cytosine deaminase OS=Saccharomyces cerevisiae (strain ATCC 204508 / S288c) OX=559292 GN=FCY1 PE=1 SV=1	FCY1_YEAST	FCY1	0.000213038	0.000204004	0.000132622	0.000213225	0.000192413	0.000157683	0.000198778	0.000195089	0.000151073	0.000204191	0.620614	0.885889		0.000191061	0.000181363	0.075153	0.0526205
Protein FMP52, mitochondrial OS=Saccharomyces cerevisiae (strain ATCC 204508 / S288c) OX=559292 GN=FMP52 PE=1 SV=1	FMP52_YEAST	FMP52	0.000133149	5.10009e-05	5.3049e-05	0.000106613	8.24629e-05	5.2561e-05	9.93888e-05	9.75443e-05	0.000125894	0.000102096	0.619062	0.885889		8.52548e-05	9.54967e-05	-0.163669	0.0526205
Ubiquitin-conjugating enzyme E2 1 OS=Saccharomyces cerevisiae (strain ATCC 204508 / S288c) OX=559292 GN=UBC1 PE=1 SV=1	UBC1_YEAST	UBC1	7.98892e-05	5.10009e-05	0.000159147	7.99595e-05	0.000109951	0.000131403	9.93888e-05	9.75443e-05	0.000100715	0.000102096	0.620451	0.885889		9.59894e-05	0.000106229	-0.146234	0.0526205
NifU-like protein, mitochondrial OS=Saccharomyces cerevisiae (strain ATCC 204508 / S288c) OX=559292 GN=NFU1 PE=1 SV=2	NFU1_YEAST	NFU1	5.32595e-05	7.65013e-05	0.000132622	5.33063e-05	5.49753e-05	5.2561e-05	4.96944e-05	7.31582e-05	7.55363e-05	7.65716e-05	0.620027	0.885889		7.4133e-05	6.55043e-05	0.178525	0.0526205
Plasma membrane-associated coenzyme Q6 reductase PGA3 OS=Saccharomyces cerevisiae (strain ATCC 204508 / S288c) OX=559292 GN=PGA3 PE=1 SV=1	PGA3_YEAST	PGA3	7.98892e-05	7.65013e-05	7.95735e-05	7.99595e-05	5.49753e-05	0.000131403	4.96944e-05	4.87722e-05	5.03575e-05	0.000153143	0.620405	0.885889		7.41798e-05	8.6674e-05	-0.224573	0.0526205
Serine--tRNA ligase, cytoplasmic OS=Saccharomyces cerevisiae (strain ATCC 204508 / S288c) OX=559292 GN=SES1 PE=1 SV=2	SYSC_YEAST	SES1	0.00173093	0.00155553	0.00180367	0.00151923	0.00145684	0.00186592	0.00161507	0.00129246	0.00158626	0.00140381	0.624526	0.886881		0.00161324	0.0015527	0.055178	0.0521346
Nuclear segregation protein BFR1 OS=Saccharomyces cerevisiae (strain ATCC 204508 / S288c) OX=559292 GN=BFR1 PE=1 SV=1	BFR1_YEAST	BFR1	0.00114508	0.00104552	0.000875308	0.00111943	0.00104453	0.00128775	0.00114297	0.000951057	0.000931614	0.00112305	0.625841	0.886881		0.00104597	0.00108729	-0.0558872	0.0521346
Chromo domain-containing protein 1 OS=Saccharomyces cerevisiae (strain ATCC 204508 / S288c) OX=559292 GN=CHD1 PE=1 SV=1	CHD1_YEAST	CHD1	7.98892e-05	5.10009e-05	0.000106098	5.33063e-05	5.49753e-05	0.000157683	4.96944e-05	9.75443e-05	5.03575e-05	5.10478e-05	0.625081	0.886881		6.90539e-05	8.12654e-05	-0.234918	0.0521346
Proteasome subunit beta type-1 OS=Saccharomyces cerevisiae (strain ATCC 204508 / S288c) OX=559292 GN=PRE3 PE=1 SV=2	PSB1_YEAST	PRE3	0.000239668	0.000204004	0.000212196	0.000266532	0.000137438	0.000236525	0.000149083	0.000243861	0.000151073	0.000204191	0.626106	0.886881		0.000211967	0.000196946	0.106039	0.0521346
Ran-specific GTPase-activating protein 2 OS=Saccharomyces cerevisiae (strain ATCC 204508 / S288c) OX=559292 GN=YRB2 PE=1 SV=1	YRB2_YEAST	YRB2	0.000213038	0.000153003	0.000106098	0.000159919	0.000247389	0.000183964	0.000124236	0.000146316	0.000176251	0.000178667	0.625955	0.886881		0.000175889	0.000161887	0.119681	0.0521346
Glucose-6-phosphate 1-epimerase OS=Saccharomyces cerevisiae (strain ATCC 204508 / S288c) OX=559292 GN=YMR099C PE=1 SV=1	YMY9_YEAST	YMR099C	0.000239668	0.000280505	0.000185671	0.000346491	0.000164926	0.000262805	0.000124236	0.000243861	0.000226609	0.000255239	0.628372	0.887153		0.000243452	0.00022255	0.129509	0.0520013
Cluster of 40S ribosomal protein S27-B OS=Saccharomyces cerevisiae (strain ATCC 204508 / S288c) OX=559292 GN=RPS27B PE=1 SV=1 (RS27B_YEAST)	RS27B_YEAST	RPS27B	0.000346187	0.000331506	0.000291769	0.000319838	0.000412314	0.000315366	0.000323013	0.000390177	0.000302145	0.000306287	0.629842	0.887153		0.000340323	0.000327398	0.0558597	0.0520013
Mitochondrial genome maintenance protein MGM101 OS=Saccharomyces cerevisiae (strain ATCC 204508 / S288c) OX=559292 GN=MGM101 PE=1 SV=1	MG101_YEAST	MGM101	0.000133149	0.000153003	0.000185671	0.000159919	0.000137438	0.000131403	0.00017393	0.00012193	0.000176251	0.000127619	0.62912	0.887153		0.000153836	0.000146227	0.0731852	0.0520013
Essential nuclear protein 1 OS=Saccharomyces cerevisiae (strain ATCC 204508 / S288c) OX=559292 GN=ENP1 PE=1 SV=1	ENP1_YEAST	ENP1	0.000159778	0.000127502	0.000106098	0.000159919	0.000137438	0.000183964	7.45416e-05	9.75443e-05	0.000125894	0.000153143	0.62999	0.887153		0.000138147	0.000127017	0.121181	0.0520013
Nuclear transport factor 2 OS=Saccharomyces cerevisiae (strain ATCC 204508 / S288c) OX=559292 GN=NTF2 PE=1 SV=2	NTF2_YEAST	NTF2	5.32595e-05	7.65013e-05	0.000185671	7.99595e-05	0.000137438	0.000105122	0.000149083	0.000146316	0.000125894	7.65716e-05	0.629689	0.887153		0.000106566	0.000120597	-0.178452	0.0520013
Casein kinase I homolog HRR25 OS=Saccharomyces cerevisiae (strain ATCC 204508 / S288c) OX=559292 GN=HRR25 PE=1 SV=1	HRR25_YEAST	HRR25	7.98892e-05	5.10009e-05	5.3049e-05	0.000106613	0.000109951	5.2561e-05	0.000124236	4.87722e-05	5.03575e-05	7.65716e-05	0.62898	0.887153		8.01005e-05	7.04997e-05	0.184194	0.0520013
Imidazole glycerol phosphate synthase hisHF OS=Saccharomyces cerevisiae (strain ATCC 204508 / S288c) OX=559292 GN=HIS7 PE=1 SV=2	HIS5_YEAST	HIS7	0.000292927	0.000331506	0.000291769	0.00050641	0.000247389	0.000394208	0.000347861	0.000390177	0.000327324	0.00033181	0.630682	0.887262		0.000334	0.000358276	-0.101222	0.0519481
Actin-related protein 3 OS=Saccharomyces cerevisiae (strain ATCC 204508 / S288c) OX=559292 GN=ARP3 PE=1 SV=1	ARP3_YEAST	ARP3	0.000159778	0.000178503	0.000185671	0.000186572	0.000164926	0.000289086	0.000124236	0.000146316	0.000100715	0.000127619	0.633668	0.890594		0.00017509	0.000157595	0.151881	0.0503203
Mitochondrial import receptor subunit TOM40 OS=Saccharomyces cerevisiae (strain ATCC 204508 / S288c) OX=559292 GN=TOM40 PE=1 SV=1	TOM40_YEAST	TOM40	0.000106519	0.000153003	5.3049e-05	0.000266532	0.000247389	0.000183964	0.00017393	0.000146316	0.00020143	0.000229715	0.634842	0.891375		0.000165298	0.000187071	-0.178516	0.0499393
Eisosome protein 1 OS=Saccharomyces cerevisiae (strain ATCC 204508 / S288c) OX=559292 GN=EIS1 PE=1 SV=1	EIS1_YEAST	EIS1	0.000426076	0.000357006	0.000265245	0.000533063	0.000412314	0.000315366	0.000397555	0.000390177	0.000302145	0.00045943	0.638611	0.892704		0.000398741	0.000372935	0.0965287	0.0492924
ATP-dependent bile acid permease OS=Saccharomyces cerevisiae (strain ATCC 204508 / S288c) OX=559292 GN=YBT1 PE=1 SV=2	YBT1_YEAST	YBT1	0.000186408	0.000229504	0.00023872	0.000186572	0.000192413	0.000262805	0.000149083	0.00012193	0.00020143	0.000229715	0.644456	0.892704		0.000206724	0.000192993	0.0991567	0.0492924
tRNA (guanosine(18)-2'-O)-methyltransferase OS=Saccharomyces cerevisiae (strain ATCC 204508 / S288c) OX=559292 GN=TRM3 PE=1 SV=1	TRM3_YEAST	TRM3	0.000159778	7.65013e-05	0.000159147	5.33063e-05	5.49753e-05	0.000131403	9.93888e-05	4.87722e-05	5.03575e-05	0.000102096	0.637898	0.892704		0.000100742	8.64033e-05	0.221502	0.0492924
Vesicle-associated membrane protein-associated protein SCS2 OS=Saccharomyces cerevisiae (strain ATCC 204508 / S288c) OX=559292 GN=SCS2 PE=1 SV=3	SCS2_YEAST	SCS2	0.000213038	0.000204004	0.000212196	0.000239878	0.000329852	0.000157683	0.000198778	0.000365791	0.000302145	0.000280763	0.643611	0.892704		0.000239793	0.000261032	-0.122434	0.0492924
Uncharacterized protein YBR053C OS=Saccharomyces cerevisiae (strain ATCC 204508 / S288c) OX=559292 GN=YBR053C PE=1 SV=1	YBQ3_YEAST	YBR053C	0.000213038	0.000153003	0.000185671	0.000213225	0.000164926	0.000236525	0.000198778	0.000195089	0.000226609	0.000127619	0.64393	0.892704		0.000185973	0.000196924	-0.0825474	0.0492924
Regulator of Ty1 transposition protein 10 OS=Saccharomyces cerevisiae (strain ATCC 204508 / S288c) OX=559292 GN=RTT10 PE=1 SV=1	WDR6_YEAST	RTT10	5.32595e-05	5.10009e-05	5.3049e-05	5.33063e-05	5.49753e-05	5.2561e-05	4.96944e-05	7.31582e-05	5.03575e-05	5.10478e-05	0.644323	0.892704		5.31182e-05	5.53638e-05	-0.0597367	0.0492924
Mitochondrial respiratory chain complexes assembly protein AFG3 OS=Saccharomyces cerevisiae (strain ATCC 204508 / S288c) OX=559292 GN=AFG3 PE=1 SV=1	AFG3_YEAST	AFG3	5.32595e-05	5.10009e-05	5.3049e-05	5.33063e-05	5.49753e-05	5.2561e-05	4.96944e-05	7.31582e-05	5.03575e-05	5.10478e-05	0.644323	0.892704		5.31182e-05	5.53638e-05	-0.0597367	0.0492924
Serine/threonine-protein kinase RCK2 OS=Saccharomyces cerevisiae (strain ATCC 204508 / S288c) OX=559292 GN=RCK2 PE=1 SV=3	RCK2_YEAST	RCK2	0.000133149	7.65013e-05	7.95735e-05	7.99595e-05	0.000109951	0.000131403	4.96944e-05	7.31582e-05	0.000125894	0.000153143	0.64414	0.892704		9.58267e-05	0.000106658	-0.154499	0.0492924
Nucleoporin NIC96 OS=Saccharomyces cerevisiae (strain ATCC 204508 / S288c) OX=559292 GN=NIC96 PE=1 SV=2	NIC96_YEAST	NIC96	7.98892e-05	5.10009e-05	0.000106098	0.000106613	5.49753e-05	0.000157683	4.96944e-05	4.87722e-05	7.55363e-05	0.000127619	0.642045	0.892704		7.97152e-05	9.18611e-05	-0.204599	0.0492924
GRIP domain-containing protein RUD3 OS=Saccharomyces cerevisiae (strain ATCC 204508 / S288c) OX=559292 GN=RUD3 PE=1 SV=1	RUD3_YEAST	RUD3	5.32595e-05	5.10009e-05	5.3049e-05	5.33063e-05	5.49753e-05	5.2561e-05	4.96944e-05	7.31582e-05	5.03575e-05	5.10478e-05	0.644323	0.892704		5.31182e-05	5.53638e-05	-0.0597367	0.0492924
60S ribosomal subunit assembly/export protein LOC1 OS=Saccharomyces cerevisiae (strain ATCC 204508 / S288c) OX=559292 GN=LOC1 PE=1 SV=1	LOC1_YEAST	LOC1	5.32595e-05	5.10009e-05	0.000106098	0.000106613	0.000109951	0.000157683	7.45416e-05	9.75443e-05	5.03575e-05	0.000102096	0.636483	0.892704		8.53843e-05	9.64444e-05	-0.175727	0.0492924
tRNA (uracil-O(2)-)-methyltransferase OS=Saccharomyces cerevisiae (strain ATCC 204508 / S288c) OX=559292 GN=TRM44 PE=1 SV=1	TRM44_YEAST	TRM44	7.98892e-05	5.10009e-05	7.95735e-05	5.33063e-05	5.49753e-05	5.2561e-05	4.96944e-05	9.75443e-05	5.03575e-05	0.000102096	0.641402	0.892704		6.3749e-05	7.04506e-05	-0.144208	0.0492924
Processing of GAS1 and ALP protein 2 OS=Saccharomyces cerevisiae (strain ATCC 204508 / S288c) OX=559292 GN=PGA2 PE=1 SV=3	PGA2_YEAST	PGA2	0.000133149	7.65013e-05	7.95735e-05	7.99595e-05	5.49753e-05	0.000105122	7.45416e-05	4.87722e-05	5.03575e-05	0.000102096	0.638363	0.892704		8.48317e-05	7.61778e-05	0.155233	0.0492924
U6 snRNA-associated Sm-like protein LSm6 OS=Saccharomyces cerevisiae (strain ATCC 204508 / S288c) OX=559292 GN=LSM6 PE=1 SV=2	LSM6_YEAST	LSM6	5.32595e-05	5.10009e-05	5.3049e-05	5.33063e-05	5.49753e-05	5.2561e-05	4.96944e-05	7.31582e-05	5.03575e-05	5.10478e-05	0.644323	0.892704		5.31182e-05	5.53638e-05	-0.0597367	0.0492924
Nicotinamide/nicotinic acid mononucleotide adenylyltransferase 1 OS=Saccharomyces cerevisiae (strain ATCC 204508 / S288c) OX=559292 GN=NMA1 PE=1 SV=1	NMA1_YEAST	NMA1	0.000106519	0.000127502	0.000106098	0.000106613	0.000164926	0.000157683	0.000124236	0.000146316	7.55363e-05	0.000153143	0.646103	0.894127		0.000122332	0.000131383	-0.102983	0.048601
Hsp90 co-chaperone AHA1 OS=Saccharomyces cerevisiae (strain ATCC 204508 / S288c) OX=559292 GN=AHA1 PE=1 SV=1	AHA1_YEAST	AHA1	0.000399446	0.000280505	0.000318294	0.000239878	0.000302364	0.000341647	0.000298166	0.000292633	0.000302145	0.000229715	0.647549	0.894904		0.000308097	0.000292861	0.0731697	0.0482238
Prohibitin-1 OS=Saccharomyces cerevisiae (strain ATCC 204508 / S288c) OX=559292 GN=PHB1 PE=1 SV=2	PHB1_YEAST	PHB1	5.32595e-05	5.10009e-05	5.3049e-05	0.000159919	8.24629e-05	0.000210244	4.96944e-05	4.87722e-05	7.55363e-05	0.000102096	0.648526	0.894904		7.99382e-05	9.72685e-05	-0.283087	0.0482238
Transcriptional regulatory protein SIN3 OS=Saccharomyces cerevisiae (strain ATCC 204508 / S288c) OX=559292 GN=SIN3 PE=1 SV=2	SIN3_YEAST	SIN3	5.32595e-05	5.10009e-05	0.000132622	5.33063e-05	5.49753e-05	7.88416e-05	7.45416e-05	4.87722e-05	5.03575e-05	5.10478e-05	0.648033	0.894904		6.90329e-05	6.07121e-05	0.185299	0.0482238
NADH-cytochrome b5 reductase 2 OS=Saccharomyces cerevisiae (strain ATCC 204508 / S288c) OX=559292 GN=MCR1 PE=1 SV=1	MCR1_YEAST	MCR1	0.000692373	0.000331506	0.000318294	0.000319838	0.000384827	0.000367927	0.000347861	0.000414563	0.000428039	0.000306287	0.649284	0.895093		0.000409368	0.000372935	0.134471	0.0481318
60S ribosomal protein L16-A OS=Saccharomyces cerevisiae (strain ATCC 204508 / S288c) OX=559292 GN=RPL16A PE=1 SV=3	RL16A_YEAST	RPL16A	0.000665744	0.000663012	0.000689637	0.00058637	0.000797141	0.000683293	0.000844804	0.000585266	0.000755363	0.000663621	0.651779	0.897674		0.000680381	0.00070647	-0.0542854	0.0468814
Ribosome assembly factor MRT4 OS=Saccharomyces cerevisiae (strain ATCC 204508 / S288c) OX=559292 GN=MRT4 PE=1 SV=1	MRT4_YEAST	MRT4	0.000319557	0.000306005	0.000291769	0.000319838	0.000247389	0.000289086	0.000298166	0.000341405	0.000176251	0.000306287	0.65336	0.898136		0.000296912	0.000282239	0.0731164	0.0466579
Cell wall mannoprotein CIS3 OS=Saccharomyces cerevisiae (strain ATCC 204508 / S288c) OX=559292 GN=CIS3 PE=1 SV=1	CIS3_YEAST	CIS3	7.98892e-05	7.65013e-05	0.000106098	5.33063e-05	8.24629e-05	0.000131403	7.45416e-05	7.31582e-05	7.55363e-05	7.65716e-05	0.653316	0.898136		7.96516e-05	8.62421e-05	-0.114689	0.0466579
Mediator of RNA polymerase II transcription subunit 14 OS=Saccharomyces cerevisiae (strain ATCC 204508 / S288c) OX=559292 GN=RGR1 PE=1 SV=2	MED14_YEAST	RGR1	5.32595e-05	5.10009e-05	5.3049e-05	5.33063e-05	5.49753e-05	5.2561e-05	7.45416e-05	4.87722e-05	5.03575e-05	5.10478e-05	0.654272	0.898427		5.31182e-05	5.5456e-05	-0.0621379	0.0465172
Myosin-5 OS=Saccharomyces cerevisiae (strain ATCC 204508 / S288c) OX=559292 GN=MYO5 PE=1 SV=1	MYO5_YEAST	MYO5	0.000159778	0.000255004	0.000185671	0.000213225	0.000164926	0.000210244	0.000149083	0.000195089	0.000251788	0.000229715	0.654817	0.898427		0.000195721	0.000207184	-0.0821113	0.0465172
Phosphoglycerate kinase OS=Saccharomyces cerevisiae (strain ATCC 204508 / S288c) OX=559292 GN=PGK1 PE=1 SV=2	PGK_YEAST	PGK1	0.0146197	0.0132347	0.0151985	0.0148458	0.0151457	0.015085	0.0146101	0.0141683	0.0156612	0.0145231	0.663397	0.898615		0.0146089	0.0148096	-0.0196806	0.0464263
40S ribosomal protein S13 OS=Saccharomyces cerevisiae (strain ATCC 204508 / S288c) OX=559292 GN=RPS13 PE=1 SV=3	RS13_YEAST	RPS13	0.00135812	0.00150453	0.00143232	0.00127935	0.00184167	0.00136659	0.00149083	0.00146316	0.00143519	0.00142934	0.664296	0.898615		0.0014832	0.00143702	0.0456288	0.0464263
Protein ZEO1 OS=Saccharomyces cerevisiae (strain ATCC 204508 / S288c) OX=559292 GN=ZEO1 PE=1 SV=3	ZEO1_YEAST	ZEO1	0.00114508	0.00112202	0.00103446	0.00119939	0.00123694	0.00105122	0.0013169	0.0012193	0.000956793	0.00102096	0.662944	0.898615		0.00114758	0.00111303	0.0440933	0.0464263
Mitochondrial protein import protein MAS5 OS=Saccharomyces cerevisiae (strain ATCC 204508 / S288c) OX=559292 GN=YDJ1 PE=1 SV=1	MAS5_YEAST	YDJ1	0.0009853	0.000918016	0.000954882	0.00114609	0.00107202	0.00126146	0.000894499	0.000804741	0.000856078	0.00104648	0.661552	0.898615		0.00101526	0.000972652	0.0618537	0.0464263
Protein GVP36 OS=Saccharomyces cerevisiae (strain ATCC 204508 / S288c) OX=559292 GN=GVP36 PE=1 SV=1	GVP36_YEAST	GVP36	0.000825522	0.000612011	0.000689637	0.00058637	0.000797141	0.000551891	0.000745416	0.00068281	0.000730184	0.000663621	0.655799	0.898615		0.000702136	0.000674784	0.0573241	0.0464263
Dihydrolipoyllysine-residue acetyltransferase component of pyruvate dehydrogenase complex, mitochondrial OS=Saccharomyces cerevisiae (strain ATCC 204508 / S288c) OX=559292 GN=LAT1 PE=1 SV=1	ODP2_YEAST	LAT1	0.000772262	0.000765013	0.000689637	0.000799595	0.000632216	0.000919818	0.000670874	0.000731582	0.000654648	0.000816764	0.657201	0.898615		0.000731745	0.000758737	-0.0522603	0.0464263
Threonine dehydratase, mitochondrial OS=Saccharomyces cerevisiae (strain ATCC 204508 / S288c) OX=559292 GN=ILV1 PE=1 SV=2	THDH_YEAST	ILV1	0.000532595	0.000612011	0.000610063	0.000719635	0.000632216	0.000657013	0.000670874	0.000585266	0.000478397	0.000612573	0.664415	0.898615		0.000621304	0.000600825	0.0483555	0.0464263
Adenylyl cyclase-associated protein OS=Saccharomyces cerevisiae (strain ATCC 204508 / S288c) OX=559292 GN=SRV2 PE=1 SV=1	CAP_YEAST	SRV2	0.000399446	0.000484508	0.000371343	0.000399797	0.000357339	0.000394208	0.000372708	0.000390177	0.00040286	0.000536001	0.664085	0.898615		0.000402487	0.000419191	-0.0586659	0.0464263
Proteasome-interacting protein CIC1 OS=Saccharomyces cerevisiae (strain ATCC 204508 / S288c) OX=559292 GN=CIC1 PE=1 SV=1	CIC1_YEAST	CIC1	0.000292927	0.000255004	0.000291769	0.000453104	0.000357339	0.000341647	0.000323013	0.000292633	0.000302145	0.000306287	0.660596	0.898615		0.000330029	0.000313145	0.0757612	0.0464263
Ribosome biogenesis protein TSR1 OS=Saccharomyces cerevisiae (strain ATCC 204508 / S288c) OX=559292 GN=TSR1 PE=1 SV=1	TSR1_YEAST	TSR1	0.000133149	0.000127502	0.000132622	0.000186572	8.24629e-05	0.000183964	9.93888e-05	9.75443e-05	0.000100715	0.000127619	0.661201	0.898615		0.000132462	0.000121846	0.120513	0.0464263
ATP-dependent RNA helicase DBP3 OS=Saccharomyces cerevisiae (strain ATCC 204508 / S288c) OX=559292 GN=DBP3 PE=1 SV=2	DBP3_YEAST	DBP3	5.32595e-05	0.000153003	0.000212196	0.000213225	8.24629e-05	0.000183964	4.96944e-05	0.00012193	5.03575e-05	0.000204191	0.663764	0.898615		0.000142829	0.000122027	0.227087	0.0464263
Endoplasmic reticulum transmembrane protein 1 OS=Saccharomyces cerevisiae (strain ATCC 204508 / S288c) OX=559292 GN=YET1 PE=1 SV=2	YET1_YEAST	YET1	0.000186408	0.000102002	7.95735e-05	7.99595e-05	8.24629e-05	0.000105122	0.000124236	0.00012193	0.000125894	0.000102096	0.665135	0.898615		0.000106081	0.000115856	-0.127159	0.0464263
Ubiquitin carboxyl-terminal hydrolase 15 OS=Saccharomyces cerevisiae (strain ATCC 204508 / S288c) OX=559292 GN=UBP15 PE=1 SV=1	UBP15_YEAST	UBP15	5.32595e-05	5.10009e-05	5.3049e-05	5.33063e-05	5.49753e-05	5.2561e-05	4.96944e-05	4.87722e-05	7.55363e-05	5.10478e-05	0.660212	0.898615		5.31182e-05	5.55223e-05	-0.0638621	0.0464263
Transmembrane 9 superfamily member 1 OS=Saccharomyces cerevisiae (strain ATCC 204508 / S288c) OX=559292 GN=EMP70 PE=1 SV=2	TMN1_YEAST	EMP70	7.98892e-05	0.000102002	7.95735e-05	0.000133266	5.49753e-05	0.000105122	0.000124236	4.87722e-05	7.55363e-05	5.10478e-05	0.662344	0.898615		8.99411e-05	8.09428e-05	0.152077	0.0464263
Histone H1 OS=Saccharomyces cerevisiae (strain ATCC 204508 / S288c) OX=559292 GN=HHO1 PE=1 SV=1	H1_YEAST	HHO1	0.000106519	0.000127502	0.000106098	0.000106613	0.000164926	0.000131403	9.93888e-05	0.00012193	0.000100715	0.000127619	0.659509	0.898615		0.000122332	0.000116211	0.0740465	0.0464263
Ribosome assembly protein SQT1 OS=Saccharomyces cerevisiae (strain ATCC 204508 / S288c) OX=559292 GN=SQT1 PE=1 SV=2	SQT1_YEAST	SQT1	5.32595e-05	5.10009e-05	5.3049e-05	5.33063e-05	5.49753e-05	5.2561e-05	4.96944e-05	4.87722e-05	5.03575e-05	7.65716e-05	0.665549	0.898615		5.31182e-05	5.55913e-05	-0.0656544	0.0464263
Protein phosphatase PP2A regulatory subunit B OS=Saccharomyces cerevisiae (strain ATCC 204508 / S288c) OX=559292 GN=CDC55 PE=1 SV=2	2ABA_YEAST	CDC55	5.32595e-05	7.65013e-05	7.95735e-05	5.33063e-05	5.49753e-05	0.000131403	4.96944e-05	4.87722e-05	7.55363e-05	5.10478e-05	0.664999	0.898615		6.35232e-05	7.12906e-05	-0.16643	0.0464263
Acetolactate synthase catalytic subunit, mitochondrial OS=Saccharomyces cerevisiae (strain ATCC 204508 / S288c) OX=559292 GN=ILV2 PE=1 SV=1	ILVB_YEAST	ILV2	0.000319557	0.000280505	0.000397867	0.000453104	0.000384827	0.000367927	0.000347861	0.000268247	0.000327324	0.000433906	0.667426	0.899893		0.000367172	0.000349053	0.07301	0.0458091
Tat-binding homolog 7 OS=Saccharomyces cerevisiae (strain ATCC 204508 / S288c) OX=559292 GN=YTA7 PE=1 SV=2	TBP7_YEAST	YTA7	7.98892e-05	7.65013e-05	5.3049e-05	5.33063e-05	5.49753e-05	0.000131403	7.45416e-05	4.87722e-05	5.03575e-05	5.10478e-05	0.667804	0.899893		6.35442e-05	7.12243e-05	-0.164609	0.0458091
Alpha-soluble NSF attachment protein OS=Saccharomyces cerevisiae (strain ATCC 204508 / S288c) OX=559292 GN=SEC17 PE=1 SV=4	SEC17_YEAST	SEC17	0.000266297	0.000153003	0.000212196	0.000159919	0.000192413	0.000315366	0.000198778	0.000268247	0.000226609	7.65716e-05	0.668367	0.899893		0.000196766	0.000217114	-0.141976	0.0458091
Bifunctional purine biosynthesis protein ADE17 OS=Saccharomyces cerevisiae (strain ATCC 204508 / S288c) OX=559292 GN=ADE17 PE=1 SV=2	PUR92_YEAST	ADE17	0.000958671	0.000790514	0.000795735	0.000986167	0.00115448	0.000946099	0.000993888	0.000926671	0.00100715	0.000969907	0.66971	0.900859		0.000937113	0.000968743	-0.0478905	0.0453431
Nucleolar protein 56 OS=Saccharomyces cerevisiae (strain ATCC 204508 / S288c) OX=559292 GN=NOP56 PE=1 SV=1	NOP56_YEAST	NOP56	0.000505965	0.000612011	0.000557014	0.000639676	0.000494777	0.00049933	0.000646027	0.000536494	0.000553933	0.000484954	0.670396	0.900942		0.000561889	0.000544147	0.0462868	0.0453033
Phosphopantetheine adenylyltransferase OS=Saccharomyces cerevisiae (strain ATCC 204508 / S288c) OX=559292 GN=CAB4 PE=1 SV=1	COAD_YEAST	CAB4	7.98892e-05	5.10009e-05	0.000106098	7.99595e-05	8.24629e-05	0.000105122	7.45416e-05	9.75443e-05	0.000100715	5.10478e-05	0.671223	0.901213		7.98821e-05	8.57942e-05	-0.103007	0.0451724
Uncharacterized protein YOL098C OS=Saccharomyces cerevisiae (strain ATCC 204508 / S288c) OX=559292 GN=YOL098C PE=1 SV=1	YO098_YEAST	YOL098C	0.000159778	0.000204004	0.000185671	0.000133266	0.000164926	0.000236525	0.00017393	0.000146316	0.000151073	7.65716e-05	0.672424	0.901279		0.000169529	0.000156883	0.111842	0.0451406
Dolichyl-diphosphooligosaccharide--protein glycosyltransferase subunit 3 OS=Saccharomyces cerevisiae (strain ATCC 204508 / S288c) OX=559292 GN=OST3 PE=1 SV=1	OST3_YEAST	OST3	5.32595e-05	5.10009e-05	5.3049e-05	7.99595e-05	5.49753e-05	5.2561e-05	4.96944e-05	7.31582e-05	5.03575e-05	5.10478e-05	0.672522	0.901279		5.84488e-05	5.53638e-05	0.0782312	0.0451406
Cluster of 40S ribosomal protein S1-A OS=Saccharomyces cerevisiae (strain ATCC 204508 / S288c) OX=559292 GN=RPS1A PE=1 SV=2 (RS3A1_YEAST)	RS3A1_YEAST	RPS1A	0.00311568	0.00390157	0.00326251	0.00426451	0.00434305	0.00294342	0.00375193	0.00358475	0.00349985	0.00436458	0.674382	0.902934		0.00377746	0.00362891	0.0578828	0.0443442
DNA-directed RNA polymerase I subunit RPA49 OS=Saccharomyces cerevisiae (strain ATCC 204508 / S288c) OX=559292 GN=RPA49 PE=1 SV=2	RPA49_YEAST	RPA49	0.000213038	0.000204004	0.000212196	0.000186572	0.000137438	0.000157683	0.000198778	0.000146316	0.000176251	0.000229715	0.676418	0.903648		0.00019065	0.000181749	0.0689782	0.0440006
DNA-directed RNA polymerase III subunit RPC2 OS=Saccharomyces cerevisiae (strain ATCC 204508 / S288c) OX=559292 GN=RET1 PE=1 SV=2	RPC2_YEAST	RET1	0.000159778	7.65013e-05	0.000132622	5.33063e-05	5.49753e-05	0.000131403	0.000198778	0.00012193	5.03575e-05	5.10478e-05	0.676813	0.903648		9.54368e-05	0.000110703	-0.214079	0.0440006
Ribosome biogenesis protein NOP53 OS=Saccharomyces cerevisiae (strain ATCC 204508 / S288c) OX=559292 GN=NOP53 PE=1 SV=1	NOP53_YEAST	NOP53	5.32595e-05	5.10009e-05	7.95735e-05	5.33063e-05	5.49753e-05	5.2561e-05	4.96944e-05	0.00012193	5.03575e-05	5.10478e-05	0.677164	0.903648		5.84231e-05	6.51182e-05	-0.156523	0.0440006
Serine/threonine-protein kinase HRK1 OS=Saccharomyces cerevisiae (strain ATCC 204508 / S288c) OX=559292 GN=HRK1 PE=1 SV=1	HRK1_YEAST	HRK1	5.32595e-05	5.10009e-05	7.95735e-05	7.99595e-05	5.49753e-05	0.000131403	4.96944e-05	4.87722e-05	7.55363e-05	5.10478e-05	0.677423	0.903648		6.37537e-05	7.12906e-05	-0.161203	0.0440006
Phosphatidylinositol transfer protein CSR1 OS=Saccharomyces cerevisiae (strain ATCC 204508 / S288c) OX=559292 GN=CSR1 PE=1 SV=1	CSR1_YEAST	CSR1	0.000133149	0.000102002	0.000106098	0.000159919	0.000137438	0.000157683	0.000124236	0.00012193	0.000100715	0.000102096	0.678542	0.903863		0.000127721	0.000121332	0.0740369	0.0438973
Histone H2A.Z-specific chaperone CHZ1 OS=Saccharomyces cerevisiae (strain ATCC 204508 / S288c) OX=559292 GN=CHZ1 PE=1 SV=2	CHZ1_YEAST	CHZ1	5.32595e-05	0.000102002	0.000132622	0.000106613	8.24629e-05	0.000183964	4.96944e-05	7.31582e-05	0.000125894	0.000102096	0.678838	0.903863		9.53919e-05	0.000106961	-0.165148	0.0438973
tRNA-dihydrouridine(47) synthase [NAD(P)(+)] OS=Saccharomyces cerevisiae (strain ATCC 204508 / S288c) OX=559292 GN=DUS3 PE=1 SV=2	DUS3_YEAST	DUS3	0.000106519	7.65013e-05	0.000132622	0.000186572	5.49753e-05	5.2561e-05	0.000149083	4.87722e-05	5.03575e-05	0.000178667	0.680274	0.90494		0.000111438	9.58882e-05	0.216816	0.0433801
External NADH-ubiquinone oxidoreductase 1, mitochondrial OS=Saccharomyces cerevisiae (strain ATCC 204508 / S288c) OX=559292 GN=NDE1 PE=1 SV=1	NDH1_YEAST	NDE1	0.000426076	0.000306005	0.000371343	0.000293185	0.000357339	0.000367927	0.000323013	0.000317019	0.000302145	0.000382858	0.682391	0.90692		0.00035079	0.000338593	0.0510555	0.0424312
S-adenosyl-L-methionine-dependent tRNA 4-demethylwyosine synthase OS=Saccharomyces cerevisiae (strain ATCC 204508 / S288c) OX=559292 GN=TYW1 PE=1 SV=1	TYW1_YEAST	TYW1	0.000106519	0.000127502	0.000132622	0.000133266	8.24629e-05	0.000105122	9.93888e-05	7.31582e-05	0.000176251	0.000178667	0.68651	0.911554		0.000116474	0.000126518	-0.119323	0.0402175
D-arabinose dehydrogenase [NAD(P)+] heavy chain OS=Saccharomyces cerevisiae (strain ATCC 204508 / S288c) OX=559292 GN=ARA1 PE=1 SV=1	ARA1_YEAST	ARA1	0.000372816	0.000280505	0.000291769	0.000453104	0.000494777	0.00049933	0.000323013	0.000317019	0.000276966	0.000357334	0.688087	0.91176		0.000378594	0.000354733	0.0939209	0.0401197
5'-3' exoribonuclease 2 OS=Saccharomyces cerevisiae (strain ATCC 204508 / S288c) OX=559292 GN=RAT1 PE=1 SV=3	XRN2_YEAST	RAT1	0.000133149	0.000102002	7.95735e-05	0.000106613	5.49753e-05	5.2561e-05	7.45416e-05	9.75443e-05	5.03575e-05	0.000153143	0.688471	0.91176		9.52624e-05	8.56295e-05	0.153798	0.0401197
Cell division control protein 73 OS=Saccharomyces cerevisiae (strain ATCC 204508 / S288c) OX=559292 GN=CDC73 PE=1 SV=1	CDC73_YEAST	CDC73	5.32595e-05	7.65013e-05	5.3049e-05	5.33063e-05	5.49753e-05	5.2561e-05	7.45416e-05	4.87722e-05	5.03575e-05	5.10478e-05	0.688562	0.91176		5.82183e-05	5.5456e-05	0.0701283	0.0401197
ATP-dependent 6-phosphofructokinase subunit beta OS=Saccharomyces cerevisiae (strain ATCC 204508 / S288c) OX=559292 GN=PFK2 PE=1 SV=4	PFKA2_YEAST	PFK2	0.00213038	0.00183603	0.00222806	0.00191903	0.00184167	0.002155	0.00196293	0.00204843	0.00208984	0.00188877	0.694755	0.915756		0.00199103	0.00202899	-0.0272465	0.0382204
Glycerol-3-phosphate dehydrogenase [NAD(+)] 1 OS=Saccharomyces cerevisiae (strain ATCC 204508 / S288c) OX=559292 GN=GPD1 PE=1 SV=4	GPD1_YEAST	GPD1	0.00106519	0.000739513	0.000822259	0.000879554	0.000852117	0.00105122	0.000819957	0.000804741	0.000931614	0.000893336	0.6943	0.915756		0.000871727	0.000900174	-0.0463278	0.0382204
Mitochondrial import receptor subunit TOM20 OS=Saccharomyces cerevisiae (strain ATCC 204508 / S288c) OX=559292 GN=TOM20 PE=1 SV=1	TOM20_YEAST	TOM20	0.000106519	0.000153003	5.3049e-05	5.33063e-05	0.000137438	5.2561e-05	9.93888e-05	7.31582e-05	0.000125894	0.000102096	0.692846	0.915756		0.000100663	9.06195e-05	0.151641	0.0382204
Sterol O-acyltransferase 2 OS=Saccharomyces cerevisiae (strain ATCC 204508 / S288c) OX=559292 GN=ARE2 PE=1 SV=1	ARE2_YEAST	ARE2	0.000133149	0.000127502	0.000159147	0.000106613	8.24629e-05	0.000183964	7.45416e-05	9.75443e-05	7.55363e-05	0.000127619	0.69399	0.915756		0.000121775	0.000111841	0.122765	0.0382204
Protein MAK11 OS=Saccharomyces cerevisiae (strain ATCC 204508 / S288c) OX=559292 GN=MAK11 PE=1 SV=2	MAK11_YEAST	MAK11	0.000106519	0.000102002	5.3049e-05	5.33063e-05	0.000109951	0.000105122	4.96944e-05	4.87722e-05	5.03575e-05	0.000127619	0.694741	0.915756		8.49653e-05	7.63131e-05	0.154943	0.0382204
Eukaryotic translation initiation factor 4B OS=Saccharomyces cerevisiae (strain ATCC 204508 / S288c) OX=559292 GN=TIF3 PE=1 SV=1	IF4B_YEAST	TIF3	0.00106519	0.00104552	0.0010875	0.0012527	0.00123694	0.0012089	0.00106843	0.00107299	0.00108269	0.00114857	0.696052	0.91629		0.00113757	0.00111632	0.0272104	0.037967
Proteasome subunit alpha type-3 OS=Saccharomyces cerevisiae (strain ATCC 204508 / S288c) OX=559292 GN=PRE9 PE=1 SV=1	PSA3_YEAST	PRE9	0.000346187	0.000357006	0.000291769	0.000373144	0.000384827	0.00049933	0.000298166	0.000292633	0.000302145	0.00045943	0.696431	0.91629		0.000350587	0.000370341	-0.0790824	0.037967
Glucose-6-phosphate 1-dehydrogenase OS=Saccharomyces cerevisiae (strain ATCC 204508 / S288c) OX=559292 GN=ZWF1 PE=1 SV=4	G6PD_YEAST	ZWF1	0.000505965	0.000535509	0.000424392	0.00050641	0.000494777	0.000473049	0.000472097	0.000487722	0.000579112	0.000382858	0.703087	0.92001		0.000493411	0.000478967	0.0428615	0.0362073
Isopentenyl-diphosphate Delta-isomerase OS=Saccharomyces cerevisiae (strain ATCC 204508 / S288c) OX=559292 GN=IDI1 PE=1 SV=2	IDI1_YEAST	IDI1	0.000239668	0.000357006	0.000212196	0.000213225	0.000439802	0.000289086	0.000372708	0.000243861	0.000352503	0.000306287	0.70141	0.92001		0.000292379	0.000312889	-0.0978078	0.0362073
Acetyl-CoA hydrolase OS=Saccharomyces cerevisiae (strain ATCC 204508 / S288c) OX=559292 GN=ACH1 PE=1 SV=2	ACH1_YEAST	ACH1	0.000292927	0.000127502	0.00023872	0.000106613	0.000219901	0.000210244	0.000198778	0.000195089	0.000125894	0.000178667	0.700864	0.92001		0.000197133	0.000181734	0.117337	0.0362073
Vacuolar protein sorting-associated protein VTA1 OS=Saccharomyces cerevisiae (strain ATCC 204508 / S288c) OX=559292 GN=VTA1 PE=1 SV=1	VTA1_YEAST	VTA1	5.32595e-05	5.10009e-05	7.95735e-05	5.33063e-05	5.49753e-05	5.2561e-05	4.96944e-05	4.87722e-05	7.55363e-05	5.10478e-05	0.702863	0.92001		5.84231e-05	5.55223e-05	0.0734706	0.0362073
Diphosphoinositol polyphosphate phosphohydrolase DDP1 OS=Saccharomyces cerevisiae (strain ATCC 204508 / S288c) OX=559292 GN=DDP1 PE=1 SV=3	DDP1_YEAST	DDP1	5.32595e-05	7.65013e-05	5.3049e-05	5.33063e-05	5.49753e-05	5.2561e-05	4.96944e-05	4.87722e-05	7.55363e-05	5.10478e-05	0.702872	0.92001		5.82183e-05	5.55223e-05	0.0684041	0.0362073
Cluster of ULP1-interacting protein 3 OS=Saccharomyces cerevisiae (strain ATCC 204508 / S288c) OX=559292 GN=UIP3 PE=1 SV=1 (UIP3_YEAST)	UIP3_YEAST	UIP3	5.32595e-05	7.65013e-05	5.3049e-05	5.33063e-05	5.49753e-05	5.2561e-05	4.96944e-05	4.87722e-05	7.55363e-05	5.10478e-05	0.702872	0.92001		5.82183e-05	5.55223e-05	0.0684041	0.0362073
Transketolase 1 OS=Saccharomyces cerevisiae (strain ATCC 204508 / S288c) OX=559292 GN=TKL1 PE=1 SV=4	TKT1_YEAST	TKL1	0.00229016	0.00178503	0.00206891	0.00199899	0.0020066	0.00302226	0.00161507	0.00168264	0.00211502	0.0022461	0.705677	0.92006		0.00202994	0.00213622	-0.0736233	0.0361838
THO complex subunit 2 OS=Saccharomyces cerevisiae (strain ATCC 204508 / S288c) OX=559292 GN=THO2 PE=1 SV=1	THO2_YEAST	THO2	7.98892e-05	5.10009e-05	0.000132622	5.33063e-05	8.24629e-05	0.000131403	4.96944e-05	4.87722e-05	5.03575e-05	7.65716e-05	0.705135	0.92006		7.98564e-05	7.13597e-05	0.162299	0.0361838
DNA-directed RNA polymerases I and III subunit RPAC1 OS=Saccharomyces cerevisiae (strain ATCC 204508 / S288c) OX=559292 GN=RPC40 PE=1 SV=1	RPAC1_YEAST	RPC40	0.000186408	0.000204004	7.95735e-05	0.000186572	0.000192413	0.000210244	0.000223625	9.75443e-05	0.000176251	0.000204191	0.705155	0.92006		0.000169794	0.000182371	-0.10309	0.0361838
Uridylate kinase OS=Saccharomyces cerevisiae (strain ATCC 204508 / S288c) OX=559292 GN=URA6 PE=1 SV=1	KCY_YEAST	URA6	0.000106519	0.000127502	0.000159147	7.99595e-05	0.000192413	0.000183964	0.000149083	0.00012193	0.000100715	5.10478e-05	0.704028	0.92006		0.000133108	0.000121348	0.133449	0.0361838
ISWI chromatin-remodeling complex ATPase ISW1 OS=Saccharomyces cerevisiae (strain ATCC 204508 / S288c) OX=559292 GN=ISW1 PE=1 SV=2	ISW1_YEAST	ISW1	0.000319557	0.000382507	0.00023872	0.000319838	0.000302364	0.000420488	0.000347861	0.000195089	0.000327324	0.000357334	0.70836	0.921891		0.000312597	0.000329619	-0.0764954	0.0353205
RNA polymerase II degradation factor 1 OS=Saccharomyces cerevisiae (strain ATCC 204508 / S288c) OX=559292 GN=DEF1 PE=1 SV=1	DEF1_YEAST	DEF1	0.000372816	0.000331506	0.000424392	0.000399797	0.00046729	0.000473049	0.000397555	0.000390177	0.000276966	0.000561525	0.707858	0.921891		0.00039916	0.000419855	-0.072922	0.0353205
Nascent polypeptide-associated complex subunit beta-1 OS=Saccharomyces cerevisiae (strain ATCC 204508 / S288c) OX=559292 GN=EGD1 PE=1 SV=2	NACB1_YEAST	EGD1	0.0022369	0.00183603	0.00217501	0.00175911	0.00189665	0.0010775	0.00273319	0.00195089	0.00241716	0.00104648	0.720005	0.922322		0.00198074	0.00184504	0.102384	0.0351172
Tubulin beta chain OS=Saccharomyces cerevisiae (strain ATCC 204508 / S288c) OX=559292 GN=TUB2 PE=1 SV=2	TBB_YEAST	TUB2	0.000798892	0.00114752	0.000795735	0.000826248	0.000989555	0.000893538	0.00101873	0.0010486	0.000856078	0.000893336	0.712175	0.922322		0.00091159	0.000942058	-0.0474301	0.0351172
Glutamine--fructose-6-phosphate aminotransferase [isomerizing] OS=Saccharomyces cerevisiae (strain ATCC 204508 / S288c) OX=559292 GN=GFA1 PE=1 SV=4	GFA1_YEAST	GFA1	0.000719003	0.000612011	0.000583539	0.000772942	0.000659703	0.000972379	0.000472097	0.00056088	0.00060429	0.000561525	0.722294	0.922322		0.000669439	0.000634234	0.0779378	0.0351172
Nicotinate phosphoribosyltransferase OS=Saccharomyces cerevisiae (strain ATCC 204508 / S288c) OX=559292 GN=NPT1 PE=1 SV=3	NPT1_YEAST	NPT1	0.000452706	0.000510009	0.000689637	0.000559716	0.00057724	0.000735855	0.000447249	0.000414563	0.000579112	0.000484954	0.726235	0.922322		0.000557862	0.000532347	0.0675416	0.0351172
Cluster of Transposon Ty2-OR1 Gag-Pol polyprotein OS=Saccharomyces cerevisiae (strain ATCC 204508 / S288c) OX=559292 GN=TY2B-OR1 PE=3 SV=1 (YO21B_YEAST)	YO21B_YEAST	TY2B-OR1	0.000319557	0.000331506	0.000371343	0.000319838	0.000219901	0.000446769	0.000273319	0.000365791	0.000276966	0.000280763	0.711328	0.922322		0.000312429	0.000328722	-0.0733384	0.0351172
Maintenance of telomere capping protein 1 OS=Saccharomyces cerevisiae (strain ATCC 204508 / S288c) OX=559292 GN=MTC1 PE=1 SV=1	MTC1_YEAST	MTC1	0.000266297	0.000255004	0.000212196	0.000293185	0.000219901	0.000473049	0.000223625	0.000195089	0.00020143	0.000255239	0.722749	0.922322		0.000249317	0.000269686	-0.113303	0.0351172
Glycerol-3-phosphate dehydrogenase [NAD(+)] 2, mitochondrial OS=Saccharomyces cerevisiae (strain ATCC 204508 / S288c) OX=559292 GN=GPD2 PE=1 SV=2	GPD2_YEAST	GPD2	0.000292927	0.000306005	0.000318294	0.000399797	0.000604728	0.000446769	0.000198778	0.000195089	0.000251788	0.000638097	0.72399	0.922322		0.00038435	0.000346104	0.151217	0.0351172
Peptidyl-prolyl cis-trans isomerase D OS=Saccharomyces cerevisiae (strain ATCC 204508 / S288c) OX=559292 GN=CPR5 PE=2 SV=1	CYPD_YEAST	CPR5	0.000532595	0.000612011	0.000583539	0.000666329	0.000549753	0.000657013	0.000546638	0.000512108	0.00060429	0.000561525	0.725743	0.922322		0.000588845	0.000576315	0.0310311	0.0351172
ATP synthase subunit gamma, mitochondrial OS=Saccharomyces cerevisiae (strain ATCC 204508 / S288c) OX=559292 GN=ATP3 PE=1 SV=1	ATPG_YEAST	ATP3	0.000266297	0.000102002	0.000185671	0.000106613	0.000274876	0.000210244	0.000149083	0.000195089	0.000251788	0.000204191	0.726325	0.922322		0.000187092	0.000202079	-0.111172	0.0351172
Nucleolar protein 13 OS=Saccharomyces cerevisiae (strain ATCC 204508 / S288c) OX=559292 GN=NOP13 PE=1 SV=2	NOP13_YEAST	NOP13	0.000319557	0.000229504	0.000265245	0.000293185	0.000274876	0.000315366	0.000298166	0.000268247	0.000226609	0.000229715	0.713463	0.922322		0.000276473	0.000267621	0.0469512	0.0351172
FK506-binding protein 1 OS=Saccharomyces cerevisiae (strain ATCC 204508 / S288c) OX=559292 GN=FPR1 PE=1 SV=2	FKBP_YEAST	FPR1	0.000292927	0.000280505	0.000265245	0.000266532	0.000384827	0.000289086	0.000347861	0.000268247	0.000251788	0.000280763	0.715791	0.922322		0.000298007	0.000287549	0.0515403	0.0351172
Pro-apoptotic serine protease NMA111 OS=Saccharomyces cerevisiae (strain ATCC 204508 / S288c) OX=559292 GN=NMA111 PE=1 SV=1	NM111_YEAST	NMA111	0.000266297	0.000178503	0.000159147	0.000133266	0.000164926	0.000236525	0.000124236	0.000146316	0.000226609	0.000102096	0.718257	0.922322		0.000180428	0.000167156	0.110224	0.0351172
Nucleoporin NUP2 OS=Saccharomyces cerevisiae (strain ATCC 204508 / S288c) OX=559292 GN=NUP2 PE=1 SV=2	NUP2_YEAST	NUP2	0.000186408	0.000229504	0.000159147	0.000319838	0.000219901	0.000315366	0.000149083	0.000243861	0.00020143	0.000280763	0.714673	0.922322		0.00022296	0.000238101	-0.0947887	0.0351172
Pumilio homology domain family member 6 OS=Saccharomyces cerevisiae (strain ATCC 204508 / S288c) OX=559292 GN=PUF6 PE=1 SV=1	PUF6_YEAST	PUF6	0.000213038	0.000229504	0.000212196	0.000186572	0.000247389	0.000289086	0.00017393	0.000170703	0.000226609	0.000280763	0.714892	0.922322		0.00021774	0.000228218	-0.067808	0.0351172
Methionine aminopeptidase 1 OS=Saccharomyces cerevisiae (strain ATCC 204508 / S288c) OX=559292 GN=MAP1 PE=1 SV=2	MAP1_YEAST	MAP1	0.000239668	0.000153003	0.000265245	0.000266532	0.000192413	0.000341647	0.000198778	0.000268247	0.00020143	0.000178667	0.710827	0.922322		0.000223372	0.000237754	-0.0900189	0.0351172
Putative Xaa-Pro aminopeptidase FRA1 OS=Saccharomyces cerevisiae (strain ATCC 204508 / S288c) OX=559292 GN=FRA1 PE=1 SV=1	FRA1_YEAST	FRA1	7.98892e-05	0.000102002	0.000106098	0.000106613	8.24629e-05	0.000131403	0.000124236	4.87722e-05	0.000100715	0.000102096	0.714577	0.922322		9.54129e-05	0.000101444	-0.0884309	0.0351172
Elongator complex protein 3 OS=Saccharomyces cerevisiae (strain ATCC 204508 / S288c) OX=559292 GN=ELP3 PE=1 SV=1	ELP3_YEAST	ELP3	7.98892e-05	0.000102002	7.95735e-05	0.000159919	8.24629e-05	0.000131403	0.000149083	4.87722e-05	5.03575e-05	7.65716e-05	0.722747	0.922322		0.000100769	9.12374e-05	0.143358	0.0351172
Replication factor C subunit 1 OS=Saccharomyces cerevisiae (strain ATCC 204508 / S288c) OX=559292 GN=RFC1 PE=1 SV=1	RFC1_YEAST	RFC1	5.32595e-05	7.65013e-05	7.95735e-05	0.000106613	5.49753e-05	7.88416e-05	4.96944e-05	4.87722e-05	5.03575e-05	0.000204191	0.715573	0.922322		7.41844e-05	8.63713e-05	-0.219436	0.0351172
Silent chromatin protein ESC1 OS=Saccharomyces cerevisiae (strain ATCC 204508 / S288c) OX=559292 GN=ESC1 PE=1 SV=1	ESC1_YEAST	ESC1	5.32595e-05	7.65013e-05	5.3049e-05	0.000106613	0.000109951	0.000105122	9.93888e-05	7.31582e-05	5.03575e-05	0.000102096	0.715601	0.922322		7.98746e-05	8.60244e-05	-0.10701	0.0351172
Histone chaperone ASF1 OS=Saccharomyces cerevisiae (strain ATCC 204508 / S288c) OX=559292 GN=ASF1 PE=1 SV=1	ASF1_YEAST	ASF1	0.000133149	0.000204004	0.000159147	0.000133266	0.000192413	0.000210244	0.000149083	0.000146316	0.000125894	0.000153143	0.724076	0.922322		0.000164396	0.000156936	0.0669946	0.0351172
Folylpolyglutamate synthase OS=Saccharomyces cerevisiae (strain ATCC 204508 / S288c) OX=559292 GN=MET7 PE=1 SV=1	FOLE_YEAST	MET7	5.32595e-05	5.10009e-05	5.3049e-05	0.000106613	0.000109951	0.000105122	9.93888e-05	4.87722e-05	7.55363e-05	7.65716e-05	0.720792	0.922322		7.47745e-05	8.10782e-05	-0.116767	0.0351172
Pheromone-processing carboxypeptidase KEX1 OS=Saccharomyces cerevisiae (strain ATCC 204508 / S288c) OX=559292 GN=KEX1 PE=1 SV=1	KEX1_YEAST	KEX1	0.000213038	0.000178503	0.000106098	7.99595e-05	8.24629e-05	0.000131403	0.000124236	0.000146316	0.000125894	7.65716e-05	0.719574	0.922322		0.000132012	0.000120884	0.127048	0.0351172
5-aminolevulinate synthase, mitochondrial OS=Saccharomyces cerevisiae (strain ATCC 204508 / S288c) OX=559292 GN=HEM1 PE=1 SV=1	HEM1_YEAST	HEM1	5.32595e-05	7.65013e-05	7.95735e-05	0.000159919	5.49753e-05	0.000105122	4.96944e-05	4.87722e-05	7.55363e-05	0.000102096	0.720039	0.922322		8.48457e-05	7.62441e-05	0.154216	0.0351172
Uncharacterized protein YGR266W OS=Saccharomyces cerevisiae (strain ATCC 204508 / S288c) OX=559292 GN=YGR266W PE=1 SV=1	YG5L_YEAST	YGR266W	5.32595e-05	5.10009e-05	5.3049e-05	5.33063e-05	8.24629e-05	5.2561e-05	4.96944e-05	4.87722e-05	5.03575e-05	7.65716e-05	0.714589	0.922322		5.86157e-05	5.55913e-05	0.0764271	0.0351172
Ribosomal RNA-processing protein 14 OS=Saccharomyces cerevisiae (strain ATCC 204508 / S288c) OX=559292 GN=RRP14 PE=1 SV=1	RRP14_YEAST	RRP14	7.98892e-05	7.65013e-05	7.95735e-05	7.99595e-05	5.49753e-05	5.2561e-05	9.93888e-05	7.31582e-05	5.03575e-05	7.65716e-05	0.723552	0.922322		7.41798e-05	7.04074e-05	0.0752977	0.0351172
ATP synthase subunit epsilon, mitochondrial OS=Saccharomyces cerevisiae (strain ATCC 204508 / S288c) OX=559292 GN=ATP15 PE=1 SV=2	ATP5E_YEAST	ATP15	7.98892e-05	0.000102002	7.95735e-05	0.000133266	0.000109951	0.000105122	0.000124236	7.31582e-05	0.000100715	0.000127619	0.718711	0.922322		0.000100936	0.00010617	-0.072935	0.0351172
C-8 sterol isomerase OS=Saccharomyces cerevisiae (strain ATCC 204508 / S288c) OX=559292 GN=ERG2 PE=1 SV=1	ERG2_YEAST	ERG2	7.98892e-05	5.10009e-05	5.3049e-05	0.000106613	5.49753e-05	0.000131403	4.96944e-05	4.87722e-05	5.03575e-05	0.000102096	0.726601	0.922322		6.91054e-05	7.64644e-05	-0.14599	0.0351172
Assembly chaperone of RPL4 OS=Saccharomyces cerevisiae (strain ATCC 204508 / S288c) OX=559292 GN=ACL4 PE=1 SV=1	ACL4_YEAST	ACL4	5.32595e-05	7.65013e-05	5.3049e-05	5.33063e-05	5.49753e-05	5.2561e-05	4.96944e-05	4.87722e-05	5.03575e-05	7.65716e-05	0.717159	0.922322		5.82183e-05	5.55913e-05	0.0666118	0.0351172
Uncharacterized PH domain-containing protein YPR091C OS=Saccharomyces cerevisiae (strain ATCC 204508 / S288c) OX=559292 GN=YPR091C PE=1 SV=1	YP091_YEAST	YPR091C	5.32595e-05	7.65013e-05	5.3049e-05	7.99595e-05	5.49753e-05	5.2561e-05	7.45416e-05	4.87722e-05	7.55363e-05	5.10478e-05	0.727948	0.92322		6.35489e-05	6.04918e-05	0.0711286	0.0346949
Glucokinase-1 OS=Saccharomyces cerevisiae (strain ATCC 204508 / S288c) OX=559292 GN=GLK1 PE=1 SV=1	HXKG_YEAST	GLK1	0.00175756	0.00153003	0.00145885	0.00133266	0.00148433	0.00128775	0.00159022	0.00187773	0.00168698	0.00135277	0.729428	0.924283		0.00151269	0.00155909	-0.0435898	0.0341948
CAAX prenyl protease 1 OS=Saccharomyces cerevisiae (strain ATCC 204508 / S288c) OX=559292 GN=STE24 PE=1 SV=1	STE24_YEAST	STE24	0.000133149	0.000178503	0.000212196	0.000239878	0.000192413	0.000289086	0.000198778	0.000170703	0.000125894	0.000229715	0.733818	0.92859		0.000191228	0.000202835	-0.0850127	0.032176
Protein CMS1 OS=Saccharomyces cerevisiae (strain ATCC 204508 / S288c) OX=559292 GN=CMS1 PE=1 SV=1	CMS1_YEAST	CMS1	7.98892e-05	5.10009e-05	0.000106098	7.99595e-05	5.49753e-05	5.2561e-05	7.45416e-05	7.31582e-05	7.55363e-05	7.65716e-05	0.734114	0.92859		7.43846e-05	7.04738e-05	0.0779172	0.032176
Magnesium-activated aldehyde dehydrogenase, cytosolic OS=Saccharomyces cerevisiae (strain ATCC 204508 / S288c) OX=559292 GN=ALD6 PE=1 SV=4	ALDH6_YEAST	ALD6	0.00300916	0.00311105	0.00262593	0.00338495	0.00368334	0.00315366	0.00313075	0.00331651	0.00317252	0.00336915	0.737827	0.93201		0.00316289	0.00322852	-0.0296303	0.0305795
Probable vacuolar amino acid transporter YPQ1 OS=Saccharomyces cerevisiae (strain ATCC 204508 / S288c) OX=559292 GN=YPQ1 PE=1 SV=1	YPQ1_YEAST	YPQ1	5.32595e-05	5.10009e-05	5.3049e-05	5.33063e-05	8.24629e-05	7.88416e-05	4.96944e-05	4.87722e-05	5.03575e-05	5.10478e-05	0.738757	0.93201		5.86157e-05	5.57427e-05	0.0725052	0.0305795
Ribose-phosphate pyrophosphokinase 4 OS=Saccharomyces cerevisiae (strain ATCC 204508 / S288c) OX=559292 GN=PRS4 PE=1 SV=3	KPR4_YEAST	PRS4	5.32595e-05	5.10009e-05	5.3049e-05	5.33063e-05	8.24629e-05	7.88416e-05	4.96944e-05	4.87722e-05	5.03575e-05	5.10478e-05	0.738757	0.93201		5.86157e-05	5.57427e-05	0.0725052	0.0305795
Phosphatidylinositol 4,5-bisphosphate-binding protein SLM1 OS=Saccharomyces cerevisiae (strain ATCC 204508 / S288c) OX=559292 GN=SLM1 PE=1 SV=1	SLM1_YEAST	SLM1	7.98892e-05	5.10009e-05	5.3049e-05	5.33063e-05	5.49753e-05	7.88416e-05	4.96944e-05	4.87722e-05	5.03575e-05	5.10478e-05	0.74167	0.934867		5.84441e-05	5.57427e-05	0.068276	0.02925
60S ribosomal protein L28 OS=Saccharomyces cerevisiae (strain ATCC 204508 / S288c) OX=559292 GN=RPL28 PE=1 SV=3	RL28_YEAST	RPL28	0.00319557	0.00257555	0.0041113	0.00154588	0.00120946	0.00152427	0.00337922	0.00236545	0.00289556	0.00135277	0.743285	0.935017		0.00252755	0.00230345	0.133942	0.0291804
Glutamine--tRNA ligase OS=Saccharomyces cerevisiae (strain ATCC 204508 / S288c) OX=559292 GN=GLN4 PE=1 SV=2	SYQ_YEAST	GLN4	0.00138475	0.00130052	0.00145885	0.00143927	0.00131941	0.00165567	0.00106843	0.00126808	0.0013093	0.00142934	0.749503	0.935017		0.00138056	0.00134616	0.0364	0.0291804
Adenosine kinase OS=Saccharomyces cerevisiae (strain ATCC 204508 / S288c) OX=559292 GN=ADO1 PE=1 SV=1	ADK_YEAST	ADO1	0.00111845	0.00114752	0.00106098	0.00101282	0.00123694	0.000919818	0.00124236	0.00102422	0.00133447	0.000893336	0.747354	0.935017		0.00111534	0.00108284	0.0426658	0.0291804
Lon protease homolog, mitochondrial OS=Saccharomyces cerevisiae (strain ATCC 204508 / S288c) OX=559292 GN=PIM1 PE=1 SV=2	LONM_YEAST	PIM1	0.000186408	0.000153003	0.000212196	0.000266532	0.000109951	0.000262805	0.000223625	0.000170703	0.00020143	0.000127619	0.749142	0.935017		0.000185618	0.000197236	-0.0875908	0.0291804
ATP synthase subunit 5, mitochondrial OS=Saccharomyces cerevisiae (strain ATCC 204508 / S288c) OX=559292 GN=ATP5 PE=1 SV=1	ATPO_YEAST	ATP5	0.000372816	0.000255004	0.000371343	0.000293185	0.000302364	0.000367927	0.000273319	0.000268247	0.000352503	0.000280763	0.74957	0.935017		0.000318942	0.000308552	0.047784	0.0291804
Nucleoporin NUP188 OS=Saccharomyces cerevisiae (strain ATCC 204508 / S288c) OX=559292 GN=NUP188 PE=1 SV=1	NU188_YEAST	NUP188	5.32595e-05	5.10009e-05	5.3049e-05	0.000106613	0.000109951	0.000105122	9.93888e-05	4.87722e-05	5.03575e-05	0.000102096	0.743815	0.935017		7.47745e-05	8.11472e-05	-0.117995	0.0291804
Actin cytoskeleton-regulatory complex protein END3 OS=Saccharomyces cerevisiae (strain ATCC 204508 / S288c) OX=559292 GN=END3 PE=1 SV=1	END3_YEAST	END3	0.000213038	0.000127502	0.000159147	0.000133266	0.000109951	0.000131403	0.000124236	0.000170703	0.00020143	0.000153143	0.747216	0.935017		0.000148581	0.000156183	-0.0719899	0.0291804
Elongation factor 1 alpha-like protein OS=Saccharomyces cerevisiae (strain ATCC 204508 / S288c) OX=559292 GN=HBS1 PE=1 SV=2	HBS1_YEAST	HBS1	0.000106519	7.65013e-05	0.000106098	7.99595e-05	5.49753e-05	0.000105122	7.45416e-05	7.31582e-05	7.55363e-05	7.65716e-05	0.749489	0.935017		8.48106e-05	8.0986e-05	0.0665728	0.0291804
Ribosome biogenesis protein RPF2 OS=Saccharomyces cerevisiae (strain ATCC 204508 / S288c) OX=559292 GN=RPF2 PE=1 SV=1	RPF2_YEAST	RPF2	0.000106519	5.10009e-05	7.95735e-05	0.000106613	8.24629e-05	5.2561e-05	7.45416e-05	7.31582e-05	0.000100715	0.000102096	0.748331	0.935017		8.52338e-05	8.06143e-05	0.0803897	0.0291804
Acyl carrier protein, mitochondrial OS=Saccharomyces cerevisiae (strain ATCC 204508 / S288c) OX=559292 GN=ACP1 PE=1 SV=1	ACPM_YEAST	ACP1	5.32595e-05	7.65013e-05	5.3049e-05	7.99595e-05	5.49753e-05	7.88416e-05	4.96944e-05	7.31582e-05	5.03575e-05	5.10478e-05	0.746527	0.935017		6.35489e-05	6.06199e-05	0.0680761	0.0291804
tRNA (adenine(58)-N(1))-methyltransferase catalytic subunit TRM61 OS=Saccharomyces cerevisiae (strain ATCC 204508 / S288c) OX=559292 GN=GCD14 PE=1 SV=1	TRM61_YEAST	GCD14	5.32595e-05	7.65013e-05	5.3049e-05	5.33063e-05	5.49753e-05	7.88416e-05	4.96944e-05	4.87722e-05	5.03575e-05	5.10478e-05	0.746436	0.935017		5.82183e-05	5.57427e-05	0.0626899	0.0291804
Ribosome biogenesis protein RLP24 OS=Saccharomyces cerevisiae (strain ATCC 204508 / S288c) OX=559292 GN=RLP24 PE=1 SV=1	RLP24_YEAST	RLP24	5.32595e-05	7.65013e-05	7.95735e-05	7.99595e-05	5.49753e-05	7.88416e-05	7.45416e-05	4.87722e-05	5.03575e-05	7.65716e-05	0.744814	0.935017		6.88538e-05	6.58169e-05	0.0650786	0.0291804
Actin-related protein 2 OS=Saccharomyces cerevisiae (strain ATCC 204508 / S288c) OX=559292 GN=ARP2 PE=1 SV=1	ARP2_YEAST	ARP2	0.000186408	0.000255004	0.000291769	0.000373144	0.000247389	0.000367927	0.000198778	0.000170703	0.00020143	0.00033181	0.75025	0.935056		0.000270743	0.00025413	0.0913598	0.0291622
UPF0659 protein YMR090W OS=Saccharomyces cerevisiae (strain ATCC 204508 / S288c) OX=559292 GN=YMR090W PE=1 SV=1	YMY0_YEAST	YMR090W	0.000106519	5.10009e-05	0.000185671	7.99595e-05	5.49753e-05	5.2561e-05	9.93888e-05	0.000146316	0.000125894	0.000102096	0.751566	0.935888		9.56252e-05	0.000105251	-0.138373	0.0287763
ATP-dependent RNA helicase eIF4A OS=Saccharomyces cerevisiae (strain ATCC 204508 / S288c) OX=559292 GN=TIF1 PE=1 SV=3	IF4A_YEAST	TIF1	0.00213038	0.00267755	0.00222806	0.00234548	0.00250137	0.0020236	0.00233564	0.00265808	0.00234163	0.0027821	0.763692	0.936549		0.00237657	0.00242821	-0.0310136	0.0284694
DNA-directed RNA polymerase I subunit RPA190 OS=Saccharomyces cerevisiae (strain ATCC 204508 / S288c) OX=559292 GN=RPA190 PE=1 SV=2	RPA1_YEAST	RPA190	0.000665744	0.000688512	0.000848784	0.000826248	0.000769654	0.000893538	0.000770263	0.00056088	0.000780542	0.000689145	0.76072	0.936549		0.000759788	0.000738873	0.0402702	0.0284694
Methionine--tRNA ligase, cytoplasmic OS=Saccharomyces cerevisiae (strain ATCC 204508 / S288c) OX=559292 GN=MES1 PE=1 SV=4	SYMC_YEAST	MES1	0.000692373	0.000739513	0.000848784	0.000879554	0.000797141	0.000972379	0.000670874	0.000731582	0.000553933	0.000893336	0.756177	0.936549		0.000791473	0.000764421	0.0501732	0.0284694
Ras-like protein 2 OS=Saccharomyces cerevisiae (strain ATCC 204508 / S288c) OX=559292 GN=RAS2 PE=1 SV=4	RAS2_YEAST	RAS2	0.000319557	0.000306005	0.000318294	0.000346491	0.000412314	0.00049933	0.000347861	0.000243861	0.000352503	0.00033181	0.759895	0.936549		0.000340532	0.000355073	-0.0603234	0.0284694
ADP-ribosylation factor GTPase-activating protein GLO3 OS=Saccharomyces cerevisiae (strain ATCC 204508 / S288c) OX=559292 GN=GLO3 PE=1 SV=1	GLO3_YEAST	GLO3	0.000266297	0.000280505	0.000265245	0.000319838	0.000302364	0.000341647	0.000323013	0.000243861	0.000276966	0.000204191	0.756695	0.936549		0.00028685	0.000277936	0.0455445	0.0284694
N-terminal acetyltransferase B complex subunit MDM20 OS=Saccharomyces cerevisiae (strain ATCC 204508 / S288c) OX=559292 GN=MDM20 PE=1 SV=1	NAA25_YEAST	MDM20	5.32595e-05	5.10009e-05	7.95735e-05	0.000133266	5.49753e-05	0.000131403	9.93888e-05	4.87722e-05	5.03575e-05	7.65716e-05	0.763062	0.936549		7.4415e-05	8.12985e-05	-0.127636	0.0284694
Nuclear polyadenylated RNA-binding protein NAB2 OS=Saccharomyces cerevisiae (strain ATCC 204508 / S288c) OX=559292 GN=NAB2 PE=1 SV=1	NAB2_YEAST	NAB2	0.000133149	0.000102002	0.000132622	0.000159919	0.000164926	0.000210244	0.000124236	0.000146316	7.55363e-05	0.000178667	0.752826	0.936549		0.000138524	0.000147	-0.085685	0.0284694
Signal recognition particle subunit SRP68 OS=Saccharomyces cerevisiae (strain ATCC 204508 / S288c) OX=559292 GN=SRP68 PE=1 SV=1	SRP68_YEAST	SRP68	0.000133149	0.000153003	0.000132622	0.000133266	0.000192413	0.000183964	0.00017393	0.000146316	7.55363e-05	0.000204191	0.76424	0.936549		0.000148891	0.000156788	-0.0745582	0.0284694
Probable phosphoglycerate mutase PMU1 OS=Saccharomyces cerevisiae (strain ATCC 204508 / S288c) OX=559292 GN=PMU1 PE=1 SV=1	PMU1_YEAST	PMU1	0.000186408	0.000153003	0.00023872	0.000159919	0.000192413	0.000236525	0.000198778	0.000170703	0.000176251	0.000178667	0.76148	0.936549		0.000186093	0.000192185	-0.0464714	0.0284694
Phosphatidylinositol transfer protein SFH5 OS=Saccharomyces cerevisiae (strain ATCC 204508 / S288c) OX=559292 GN=SFH5 PE=1 SV=1	SFH5_YEAST	SFH5	0.000133149	0.000102002	7.95735e-05	0.000106613	5.49753e-05	0.000157683	7.45416e-05	7.31582e-05	0.000100715	0.000102096	0.760588	0.936549		9.52624e-05	0.000101639	-0.0934714	0.0284694
Uncharacterized protein YMR178W OS=Saccharomyces cerevisiae (strain ATCC 204508 / S288c) OX=559292 GN=YMR178W PE=1 SV=1	YM44_YEAST	YMR178W	7.98892e-05	0.000127502	0.000106098	0.000159919	0.000109951	0.000236525	9.93888e-05	7.31582e-05	7.55363e-05	0.000153143	0.757744	0.936549		0.000116672	0.00012755	-0.12861	0.0284694
Cytoplasmic export protein 1 OS=Saccharomyces cerevisiae (strain ATCC 204508 / S288c) OX=559292 GN=CEX1 PE=1 SV=1	CEX1_YEAST	CEX1	0.000106519	7.65013e-05	0.000106098	5.33063e-05	5.49753e-05	0.000157683	7.45416e-05	7.31582e-05	7.55363e-05	5.10478e-05	0.760619	0.936549		7.948e-05	8.63934e-05	-0.12033	0.0284694
ER-derived vesicles protein ERV46 OS=Saccharomyces cerevisiae (strain ATCC 204508 / S288c) OX=559292 GN=ERV46 PE=1 SV=2	ERV46_YEAST	ERV46	0.000106519	0.000153003	0.000106098	0.000133266	0.000192413	0.000105122	0.000124236	0.000170703	0.00020143	0.000127619	0.759413	0.936549		0.00013826	0.000145822	-0.0768272	0.0284694
Nucleoporin NUP57 OS=Saccharomyces cerevisiae (strain ATCC 204508 / S288c) OX=559292 GN=NUP57 PE=1 SV=1	NUP57_YEAST	NUP57	7.98892e-05	0.000102002	0.000132622	0.000106613	8.24629e-05	0.000210244	7.45416e-05	4.87722e-05	5.03575e-05	0.000178667	0.753747	0.936549		0.000100718	0.000112517	-0.159818	0.0284694
Translation machinery-associated protein 22 OS=Saccharomyces cerevisiae (strain ATCC 204508 / S288c) OX=559292 GN=TMA22 PE=1 SV=1	DENR_YEAST	TMA22	5.32595e-05	0.000127502	5.3049e-05	0.000133266	5.49753e-05	7.88416e-05	7.45416e-05	9.75443e-05	0.000100715	0.000102096	0.761047	0.936549		8.44104e-05	9.07476e-05	-0.10444	0.0284694
Protein YIM1 OS=Saccharomyces cerevisiae (strain ATCC 204508 / S288c) OX=559292 GN=YIM1 PE=1 SV=2	YIM1_YEAST	YIM1	0.000106519	7.65013e-05	7.95735e-05	7.99595e-05	0.000137438	0.000131403	7.45416e-05	7.31582e-05	0.000125894	0.000102096	0.75753	0.936549		9.59983e-05	0.000101418	-0.0792382	0.0284694
Methylenetetrahydrofolate reductase 1 OS=Saccharomyces cerevisiae (strain ATCC 204508 / S288c) OX=559292 GN=MET12 PE=1 SV=2	MTHR1_YEAST	MET12	7.98892e-05	5.10009e-05	7.95735e-05	5.33063e-05	5.49753e-05	5.2561e-05	0.000149083	4.87722e-05	5.03575e-05	5.10478e-05	0.763093	0.936549		6.3749e-05	7.03643e-05	-0.142441	0.0284694
Keratin, type I cytoskeletal 15 OS=Ovis aries GN=KRT15 PE=2 SV=1	K1C15_SHEEP	KRT15	0.000106519	0.000204004	5.3049e-05	0.000106613	8.24629e-05	7.88416e-05	0.00017393	7.31582e-05	0.000100715	7.65716e-05	0.763425	0.936549		0.000110529	0.000100643	0.135178	0.0284694
Protein CAF40 OS=Saccharomyces cerevisiae (strain ATCC 204508 / S288c) OX=559292 GN=CAF40 PE=1 SV=1	CAF40_YEAST	CAF40	5.32595e-05	7.65013e-05	5.3049e-05	5.33063e-05	5.49753e-05	7.88416e-05	7.45416e-05	4.87722e-05	5.03575e-05	5.10478e-05	0.764437	0.936549		5.82183e-05	6.07121e-05	-0.0605123	0.0284694
Serine palmitoyltransferase 2 OS=Saccharomyces cerevisiae (strain ATCC 204508 / S288c) OX=559292 GN=LCB2 PE=1 SV=1	LCB2_YEAST	LCB2	0.000186408	0.000127502	0.000132622	0.000106613	0.000109951	7.88416e-05	0.00017393	0.000170703	0.000176251	0.000102096	0.767324	0.939287		0.000132619	0.000140364	-0.0818859	0.0272015
Altered inheritance rate of mitochondria protein 29 OS=Saccharomyces cerevisiae (strain ATCC 204508 / S288c) OX=559292 GN=AIM29 PE=1 SV=1	AIM29_YEAST	AIM29	7.98892e-05	7.65013e-05	7.95735e-05	5.33063e-05	8.24629e-05	0.000105122	7.45416e-05	7.31582e-05	5.03575e-05	5.10478e-05	0.767988	0.939303		7.43467e-05	7.08454e-05	0.0695929	0.0271942
Ubiquitin carboxyl-terminal hydrolase RPN11 OS=Saccharomyces cerevisiae (strain ATCC 204508 / S288c) OX=559292 GN=RPN11 PE=1 SV=1	RPN11_YEAST	RPN11	0.000106519	0.000178503	0.000106098	0.000293185	0.000137438	0.000131403	0.000198778	0.000170703	0.000151073	0.000229715	0.76877	0.939463		0.000164349	0.000176334	-0.101552	0.0271203
Cluster of Ubiquitin-40S ribosomal protein S31 OS=Saccharomyces cerevisiae (strain ATCC 204508 / S288c) OX=559292 GN=RPS31 PE=1 SV=3 (RS31_YEAST)	RS31_YEAST	RPS31	0.00484661	0.00497259	0.00538447	0.0046643	0.00530511	0.00533495	0.00457188	0.00495037	0.00496022	0.00507925	0.771312	0.941772		0.00503462	0.00497933	0.0159293	0.0260544
Acetolactate synthase small subunit, mitochondrial OS=Saccharomyces cerevisiae (strain ATCC 204508 / S288c) OX=559292 GN=ILV6 PE=1 SV=2	ILV6_YEAST	ILV6	0.000319557	0.000331506	0.000291769	0.000399797	0.000384827	0.000420488	0.000347861	0.000341405	0.000352503	0.000306287	0.772909	0.942923		0.000345491	0.000353709	-0.0339123	0.0255237
Prenylated Rab acceptor 1 OS=Saccharomyces cerevisiae (strain ATCC 204508 / S288c) OX=559292 GN=YIP3 PE=1 SV=2	PRA1_YEAST	YIP3	0.000239668	0.000229504	0.000265245	0.000266532	0.000302364	0.000315366	0.000273319	0.000243861	0.000302145	0.000204191	0.773716	0.94311		0.000260662	0.000267776	-0.0388465	0.0254378
Translocation protein SEC62 OS=Saccharomyces cerevisiae (strain ATCC 204508 / S288c) OX=559292 GN=SEC62 PE=1 SV=2	SEC62_YEAST	SEC62	0.000133149	0.000127502	0.000159147	0.000106613	8.24629e-05	0.000131403	9.93888e-05	0.00012193	7.55363e-05	0.000153143	0.774901	0.943757		0.000121775	0.00011628	0.066608	0.02514
ERAD-associated E3 ubiquitin-protein ligase DOA10 OS=Saccharomyces cerevisiae (strain ATCC 204508 / S288c) OX=559292 GN=SSM4 PE=1 SV=1	DOA10_YEAST	SSM4	5.32595e-05	7.65013e-05	7.95735e-05	0.000186572	8.24629e-05	0.000157683	4.96944e-05	4.87722e-05	7.55363e-05	0.000204191	0.776614	0.945044		9.56739e-05	0.000107175	-0.163777	0.0245478
Superoxide dismutase [Cu-Zn] OS=Saccharomyces cerevisiae (strain ATCC 204508 / S288c) OX=559292 GN=SOD1 PE=1 SV=2	SODC_YEAST	SOD1	0.00287601	0.00239704	0.00254635	0.0025054	0.00283123	0.0031011	0.00273319	0.00243861	0.00246752	0.00214401	0.779958	0.946717		0.00263121	0.00257689	0.0300959	0.0237798
Survival factor 1 OS=Saccharomyces cerevisiae (strain ATCC 204508 / S288c) OX=559292 GN=SVF1 PE=1 SV=1	SVF1_YEAST	SVF1	5.32595e-05	7.65013e-05	5.3049e-05	0.000213225	5.49753e-05	0.000105122	7.45416e-05	9.75443e-05	5.03575e-05	0.000178667	0.778678	0.946717		9.02021e-05	0.000101247	-0.16664	0.0237798
Ubiquitin-conjugating enzyme variant MMS2 OS=Saccharomyces cerevisiae (strain ATCC 204508 / S288c) OX=559292 GN=MMS2 PE=1 SV=1	MMS2_YEAST	MMS2	0.000106519	5.10009e-05	5.3049e-05	5.33063e-05	8.24629e-05	7.88416e-05	7.45416e-05	7.31582e-05	5.03575e-05	5.10478e-05	0.77956	0.946717		6.92676e-05	6.55893e-05	0.0787198	0.0237798
Threonine--tRNA ligase, cytoplasmic OS=Saccharomyces cerevisiae (strain ATCC 204508 / S288c) OX=559292 GN=THS1 PE=1 SV=2	SYTC_YEAST	THS1	0.00146464	0.00173403	0.00156495	0.00175911	0.00151182	0.00199732	0.00161507	0.00146316	0.00158626	0.00153143	0.782674	0.946894		0.00160691	0.00163865	-0.0282199	0.0236986
Phenylalanine--tRNA ligase beta subunit OS=Saccharomyces cerevisiae (strain ATCC 204508 / S288c) OX=559292 GN=FRS1 PE=1 SV=3	SYFB_YEAST	FRS1	0.000905411	0.000816014	0.000795735	0.000852901	0.000714678	0.000840977	0.00079511	0.000707196	0.000755363	0.00091886	0.787327	0.946894		0.000816948	0.000803501	0.0239442	0.0236986
Importin subunit beta-4 OS=Saccharomyces cerevisiae (strain ATCC 204508 / S288c) OX=559292 GN=KAP123 PE=1 SV=1	IMB4_YEAST	KAP123	0.000639114	0.000867015	0.000583539	0.000746289	0.00112699	0.00099866	0.000745416	0.000853513	0.000679827	0.000842288	0.786262	0.946894		0.00079259	0.000823941	-0.0559658	0.0236986
Actin-interacting protein 1 OS=Saccharomyces cerevisiae (strain ATCC 204508 / S288c) OX=559292 GN=AIP1 PE=1 SV=1	AIP1_YEAST	AIP1	0.000319557	0.000280505	0.000212196	0.000293185	0.000357339	0.000367927	0.000223625	0.000292633	0.000377682	0.000255239	0.786601	0.946894		0.000292556	0.000303421	-0.0526067	0.0236986
NADPH-dependent aldehyde reductase ARI1 OS=Saccharomyces cerevisiae (strain ATCC 204508 / S288c) OX=559292 GN=ARI1 PE=1 SV=1	ARI1_YEAST	ARI1	0.000186408	0.000204004	0.000397867	0.000213225	0.000164926	0.000315366	0.000273319	0.000146316	0.000151073	0.000204191	0.784025	0.946894		0.000233286	0.000218053	0.0974207	0.0236986
Glutathione peroxidase-like peroxiredoxin 2 OS=Saccharomyces cerevisiae (strain ATCC 204508 / S288c) OX=559292 GN=GPX2 PE=1 SV=1	GPX2_YEAST	GPX2	0.000186408	0.000102002	0.000159147	0.000159919	0.000137438	0.000236525	0.000124236	9.75443e-05	0.00020143	0.000127619	0.78499	0.946894		0.000148983	0.000157471	-0.0799393	0.0236986
Cluster of 2-deoxyglucose-6-phosphate phosphatase 2 OS=Saccharomyces cerevisiae (strain ATCC 204508 / S288c) OX=559292 GN=DOG2 PE=1 SV=1 (DOG2_YEAST)	DOG2_YEAST	DOG2	0.000106519	7.65013e-05	5.3049e-05	0.000133266	8.24629e-05	0.000105122	7.45416e-05	7.31582e-05	0.000100715	7.65716e-05	0.787155	0.946894		9.03596e-05	8.60217e-05	0.0709769	0.0236986
Citrate synthase, peroxisomal OS=Saccharomyces cerevisiae (strain ATCC 204508 / S288c) OX=559292 GN=CIT2 PE=1 SV=1	CISY2_YEAST	CIT2	0.000106519	7.65013e-05	5.3049e-05	7.99595e-05	5.49753e-05	7.88416e-05	7.45416e-05	9.75443e-05	5.03575e-05	5.10478e-05	0.784983	0.946894		7.42008e-05	7.04665e-05	0.0744964	0.0236986
Serine/threonine-protein phosphatase PP-Z1 OS=Saccharomyces cerevisiae (strain ATCC 204508 / S288c) OX=559292 GN=PPZ1 PE=1 SV=5	PPZ1_YEAST	PPZ1	7.98892e-05	7.65013e-05	7.95735e-05	0.000106613	0.000109951	0.000105122	7.45416e-05	7.31582e-05	5.03575e-05	0.000127619	0.786779	0.946894		9.05054e-05	8.61598e-05	0.0709903	0.0236986
Protein phosphatase 2C homolog 3 OS=Saccharomyces cerevisiae (strain ATCC 204508 / S288c) OX=559292 GN=PTC3 PE=1 SV=4	PP2C3_YEAST	PTC3	7.98892e-05	7.65013e-05	7.95735e-05	5.33063e-05	5.49753e-05	5.2561e-05	7.45416e-05	4.87722e-05	0.000100715	5.10478e-05	0.784027	0.946894		6.88491e-05	6.55275e-05	0.0713374	0.0236986
Phosducin-like protein 2 OS=Saccharomyces cerevisiae (strain ATCC 204508 / S288c) OX=559292 GN=PLP2 PE=1 SV=1	PLP2_YEAST	PLP2	7.98892e-05	5.10009e-05	0.000106098	5.33063e-05	5.49753e-05	7.88416e-05	7.45416e-05	7.31582e-05	5.03575e-05	5.10478e-05	0.786815	0.946894		6.90539e-05	6.55893e-05	0.0742625	0.0236986
Fimbrin OS=Saccharomyces cerevisiae (strain ATCC 204508 / S288c) OX=559292 GN=SAC6 PE=1 SV=1	FIMB_YEAST	SAC6	0.000559225	0.000867015	0.000557014	0.000852901	0.000907092	0.000840977	0.000670874	0.000707196	0.000579112	0.000816764	0.78856	0.947161		0.000748649	0.000722985	0.0503255	0.0235761
Nucleolar pre-ribosomal-associated protein 1 OS=Saccharomyces cerevisiae (strain ATCC 204508 / S288c) OX=559292 GN=URB1 PE=1 SV=2	URB1_YEAST	URB1	0.000106519	0.000153003	0.000106098	0.000213225	0.000109951	0.000131403	9.93888e-05	0.000219475	0.000151073	0.000127619	0.788863	0.947161		0.000137759	0.000145792	-0.0817603	0.0235761
60S ribosomal protein L38 OS=Saccharomyces cerevisiae (strain ATCC 204508 / S288c) OX=559292 GN=RPL38 PE=1 SV=1	RL38_YEAST	RPL38	0.000719003	0.000790514	0.000716161	0.000639676	0.000797141	0.000683293	0.00079511	0.000707196	0.000881257	0.000663621	0.792361	0.948652		0.000732499	0.000746096	-0.0265334	0.0228931
Myosin-4 OS=Saccharomyces cerevisiae (strain ATCC 204508 / S288c) OX=559292 GN=MYO4 PE=1 SV=1	MYO4_YEAST	MYO4	0.000186408	5.10009e-05	0.000132622	7.99595e-05	0.000109951	0.000105122	0.000149083	0.000170703	0.000125894	5.10478e-05	0.793394	0.948652		0.000111988	0.00012037	-0.104126	0.0228931
Acetyl-CoA carboxylase, mitochondrial OS=Saccharomyces cerevisiae (strain ATCC 204508 / S288c) OX=559292 GN=HFA1 PE=1 SV=2	HFA1_YEAST	HFA1	0.000106519	7.65013e-05	0.000132622	0.000106613	8.24629e-05	0.000105122	0.000149083	9.75443e-05	7.55363e-05	5.10478e-05	0.791462	0.948652		0.000100944	9.56667e-05	0.0774613	0.0228931
Endoplasmic oxidoreductin-1 OS=Saccharomyces cerevisiae (strain ATCC 204508 / S288c) OX=559292 GN=ERO1 PE=1 SV=1	ERO1_YEAST	ERO1	0.000292927	0.000153003	0.00023872	0.000186572	0.000164926	0.000289086	0.00017393	0.000195089	0.000151073	0.000178667	0.791435	0.948652		0.00020723	0.000197569	0.0688746	0.0228931
Ferrochelatase, mitochondrial OS=Saccharomyces cerevisiae (strain ATCC 204508 / S288c) OX=559292 GN=HEM15 PE=1 SV=1	HEMH_YEAST	HEM15	0.000213038	0.000280505	0.000212196	0.000239878	0.000164926	0.000289086	0.000124236	0.000268247	0.000176251	0.000204191	0.793193	0.948652		0.000222109	0.000212402	0.0644667	0.0228931
Dilute domain-containing protein YPR089W OS=Saccharomyces cerevisiae (strain ATCC 204508 / S288c) OX=559292 GN=YPR089W PE=1 SV=2	YP089_YEAST	YPR089W	0.000106519	7.65013e-05	0.000106098	5.33063e-05	5.49753e-05	7.88416e-05	7.45416e-05	7.31582e-05	0.000100715	5.10478e-05	0.794508	0.949197		7.948e-05	7.56608e-05	0.0710446	0.0226438
Ribosomal RNA-processing protein 12 OS=Saccharomyces cerevisiae (strain ATCC 204508 / S288c) OX=559292 GN=RRP12 PE=1 SV=1	RRP12_YEAST	RRP12	0.000186408	0.000153003	0.000159147	0.000213225	0.000192413	0.000367927	0.000124236	0.000170703	0.000125894	0.000178667	0.797149	0.950671		0.000180839	0.000193485	-0.097516	0.0219698
Serine/threonine-protein kinase YPK1 OS=Saccharomyces cerevisiae (strain ATCC 204508 / S288c) OX=559292 GN=YPK1 PE=1 SV=2	YPK1_YEAST	YPK1	7.98892e-05	5.10009e-05	7.95735e-05	0.000106613	0.000137438	0.000105122	9.93888e-05	4.87722e-05	0.000100715	7.65716e-05	0.79772	0.950671		9.09029e-05	8.61139e-05	0.0780792	0.0219698
F-actin-capping protein subunit beta OS=Saccharomyces cerevisiae (strain ATCC 204508 / S288c) OX=559292 GN=CAP2 PE=1 SV=3	CAPZB_YEAST	CAP2	5.32595e-05	5.10009e-05	5.3049e-05	7.99595e-05	5.49753e-05	7.88416e-05	7.45416e-05	4.87722e-05	5.03575e-05	5.10478e-05	0.797309	0.950671		5.84488e-05	6.07121e-05	-0.0548105	0.0219698
Eisosome protein SEG1 OS=Saccharomyces cerevisiae (strain ATCC 204508 / S288c) OX=559292 GN=SEG1 PE=1 SV=1	SEG1_YEAST	SEG1	5.32595e-05	0.000127502	0.000185671	7.99595e-05	0.000137438	0.000131403	0.00017393	4.87722e-05	0.00020143	7.65716e-05	0.800016	0.951834		0.000116766	0.000126421	-0.114618	0.0214389
Ribose-phosphate pyrophosphokinase 1 OS=Saccharomyces cerevisiae (strain ATCC 204508 / S288c) OX=559292 GN=PRS1 PE=1 SV=1	KPR1_YEAST	PRS1	0.000106519	0.000127502	0.000106098	0.000133266	8.24629e-05	0.000105122	9.93888e-05	0.000170703	5.03575e-05	0.000102096	0.799484	0.951834		0.00011117	0.000105533	0.0750639	0.0214389
Mitochondrial import inner membrane translocase subunit TIM44 OS=Saccharomyces cerevisiae (strain ATCC 204508 / S288c) OX=559292 GN=TIM44 PE=1 SV=1	TIM44_YEAST	TIM44	0.000266297	0.000306005	0.000291769	0.000373144	0.000247389	0.000394208	0.000347861	0.000219475	0.00020143	0.000382858	0.800755	0.951916		0.000296921	0.000309166	-0.0583038	0.0214015
A-factor-processing enzyme OS=Saccharomyces cerevisiae (strain ATCC 204508 / S288c) OX=559292 GN=STE23 PE=1 SV=2	STE23_YEAST	STE23	5.32595e-05	5.10009e-05	5.3049e-05	7.99595e-05	5.49753e-05	7.88416e-05	4.96944e-05	7.31582e-05	5.03575e-05	5.10478e-05	0.801405	0.951916		5.84488e-05	6.06199e-05	-0.0526174	0.0214015
Eukaryotic translation initiation factor 5B OS=Saccharomyces cerevisiae (strain ATCC 204508 / S288c) OX=559292 GN=FUN12 PE=1 SV=2	IF2P_YEAST	FUN12	0.000719003	0.000765013	0.000583539	0.000959514	0.000907092	0.00099866	0.000770263	0.000829127	0.000679827	0.000765716	0.805362	0.953475		0.000786832	0.000808718	-0.0395816	0.0206909
Probable electron transfer flavoprotein-ubiquinone oxidoreductase, mitochondrial OS=Saccharomyces cerevisiae (strain ATCC 204508 / S288c) OX=559292 GN=CIR2 PE=1 SV=1	ETFD_YEAST	CIR2	0.000133149	0.000153003	0.000318294	0.000239878	8.24629e-05	0.000236525	9.93888e-05	0.000146316	0.000151073	0.000229715	0.804096	0.953475		0.000185357	0.000172603	0.102848	0.0206909
Cytochrome c oxidase assembly protein COX15 OS=Saccharomyces cerevisiae (strain ATCC 204508 / S288c) OX=559292 GN=COX15 PE=3 SV=1	COX15_YEAST	COX15	0.000133149	5.10009e-05	0.000132622	0.000106613	8.24629e-05	5.2561e-05	7.45416e-05	0.000146316	0.000125894	7.65716e-05	0.80532	0.953475		0.00010117	9.51769e-05	0.0880912	0.0206909
Vacuolar protein sorting-associated protein 17 OS=Saccharomyces cerevisiae (strain ATCC 204508 / S288c) OX=559292 GN=VPS17 PE=1 SV=2	VPS17_YEAST	VPS17	0.000133149	0.000102002	7.95735e-05	7.99595e-05	8.24629e-05	0.000105122	0.000124236	4.87722e-05	7.55363e-05	0.000102096	0.804631	0.953475		9.54293e-05	9.11524e-05	0.0661512	0.0206909
Endosomal protein P24B OS=Saccharomyces cerevisiae (strain ATCC 204508 / S288c) OX=559292 GN=EMP24 PE=1 SV=1	EMP24_YEAST	EMP24	0.000266297	0.000255004	0.000318294	0.000293185	0.000247389	0.000367927	0.000248472	0.000268247	0.00020143	0.000255239	0.806715	0.954293		0.000276034	0.000268263	0.0411972	0.0203183
Actin-like protein ARP9 OS=Saccharomyces cerevisiae (strain ATCC 204508 / S288c) OX=559292 GN=ARP9 PE=1 SV=1	ARP9_YEAST	ARP9	5.32595e-05	7.65013e-05	7.95735e-05	5.33063e-05	5.49753e-05	7.88416e-05	7.45416e-05	4.87722e-05	7.55363e-05	5.10478e-05	0.807383	0.9543		6.35232e-05	6.57479e-05	-0.0496611	0.0203152
Cluster of Peptidyl-prolyl cis-trans isomerase OS=Saccharomyces cerevisiae (strain ATCC 204508 / S288c) OX=559292 GN=CPR1 PE=1 SV=3 (CYPH_YEAST)	CYPH_YEAST	CPR1	0.00607158	0.00657912	0.00570277	0.00602361	0.00643211	0.00541379	0.00660935	0.00629161	0.00707523	0.00581944	0.816406	0.95516		0.00616184	0.00624189	-0.0186214	0.0199237
Chorismate synthase OS=Saccharomyces cerevisiae (strain ATCC 204508 / S288c) OX=559292 GN=ARO2 PE=1 SV=1	AROC_YEAST	ARO2	0.000852152	0.000867015	0.000636588	0.00058637	0.000907092	0.000367927	0.00116782	0.000877899	0.000805721	0.000433906	0.817526	0.95516		0.000769843	0.000730654	0.0753761	0.0199237
C-1-tetrahydrofolate synthase, mitochondrial OS=Saccharomyces cerevisiae (strain ATCC 204508 / S288c) OX=559292 GN=MIS1 PE=1 SV=1	C1TM_YEAST	MIS1	0.000505965	0.000510009	0.000503965	0.000346491	0.000522265	0.000551891	0.000347861	0.000414563	0.000528754	0.000484954	0.814473	0.95516		0.000477739	0.000465605	0.0371178	0.0199237
Succinate--CoA ligase [ADP-forming] subunit alpha, mitochondrial OS=Saccharomyces cerevisiae (strain ATCC 204508 / S288c) OX=559292 GN=LSC1 PE=1 SV=1	SUCA_YEAST	LSC1	0.000426076	0.000459008	0.000663112	0.000479757	0.000384827	0.000578171	0.000472097	0.000438949	0.000478397	0.000510478	0.815093	0.95516		0.000482556	0.000495618	-0.0385331	0.0199237
Long-chain-fatty-acid--CoA ligase 4 OS=Saccharomyces cerevisiae (strain ATCC 204508 / S288c) OX=559292 GN=FAA4 PE=1 SV=1	LCF4_YEAST	FAA4	0.000346187	0.000382507	0.000371343	0.000426451	0.000384827	0.000446769	0.000323013	0.000438949	0.000276966	0.000382858	0.818046	0.95516		0.000382263	0.000373711	0.0326405	0.0199237
Phosphoglucomutase 1 OS=Saccharomyces cerevisiae (strain ATCC 204508 / S288c) OX=559292 GN=PGM1 PE=1 SV=1	PGM1_YEAST	PGM1	0.000346187	0.000433508	0.000371343	0.000399797	0.000439802	0.000394208	0.000397555	0.000365791	0.000453218	0.000408382	0.809525	0.95516		0.000398127	0.000403831	-0.020521	0.0199237
Repressible alkaline phosphatase OS=Saccharomyces cerevisiae (strain ATCC 204508 / S288c) OX=559292 GN=PHO8 PE=1 SV=2	PPB_YEAST	PHO8	0.000133149	0.000102002	0.000132622	0.000133266	5.49753e-05	0.000131403	0.000149083	0.00012193	0.000100715	7.65716e-05	0.816985	0.95516		0.000111203	0.000115941	-0.0601923	0.0199237
Single-strand telomeric DNA-binding protein GBP2 OS=Saccharomyces cerevisiae (strain ATCC 204508 / S288c) OX=559292 GN=GBP2 PE=1 SV=1	GBP2_YEAST	GBP2	5.32595e-05	0.000102002	0.000106098	0.000133266	5.49753e-05	7.88416e-05	9.93888e-05	0.000146316	5.03575e-05	0.000102096	0.810788	0.95516		8.99201e-05	9.54e-05	-0.0853457	0.0199237
Translation machinery-associated protein 46 OS=Saccharomyces cerevisiae (strain ATCC 204508 / S288c) OX=559292 GN=TMA46 PE=1 SV=2	TMA46_YEAST	TMA46	5.32595e-05	5.10009e-05	5.3049e-05	5.33063e-05	8.24629e-05	7.88416e-05	4.96944e-05	4.87722e-05	5.03575e-05	7.65716e-05	0.813092	0.95516		5.86157e-05	6.08475e-05	-0.0539094	0.0199237
Chromatin structure-remodeling complex subunit RSC2 OS=Saccharomyces cerevisiae (strain ATCC 204508 / S288c) OX=559292 GN=RSC2 PE=1 SV=1	RSC2_YEAST	RSC2	7.98892e-05	7.65013e-05	0.000106098	5.33063e-05	0.000109951	0.000105122	9.93888e-05	4.87722e-05	5.03575e-05	0.000102096	0.815856	0.95516		8.51491e-05	8.11472e-05	0.0694494	0.0199237
Putative zinc metalloproteinase YIL108W OS=Saccharomyces cerevisiae (strain ATCC 204508 / S288c) OX=559292 GN=YIL108W PE=1 SV=1	YIK8_YEAST	YIL108W	5.32595e-05	5.10009e-05	0.000106098	0.000159919	5.49753e-05	0.000131403	4.96944e-05	7.31582e-05	0.000100715	0.000102096	0.810188	0.95516		8.50505e-05	9.14132e-05	-0.104082	0.0199237
Flocculation suppression protein OS=Saccharomyces cerevisiae (strain ATCC 204508 / S288c) OX=559292 GN=SFL1 PE=1 SV=3	SFL1_YEAST	SFL1	0.000106519	7.65013e-05	5.3049e-05	7.99595e-05	5.49753e-05	5.2561e-05	9.93888e-05	4.87722e-05	0.000100715	5.10478e-05	0.817683	0.95516		7.42008e-05	7.0497e-05	0.0738739	0.0199237
Phosphatidylserine decarboxylase proenzyme 1, mitochondrial OS=Saccharomyces cerevisiae (strain ATCC 204508 / S288c) OX=559292 GN=PSD1 PE=1 SV=1	PSD1_YEAST	PSD1	5.32595e-05	5.10009e-05	0.000106098	5.33063e-05	5.49753e-05	5.2561e-05	4.96944e-05	9.75443e-05	5.03575e-05	5.10478e-05	0.811458	0.95516		6.3728e-05	6.0241e-05	0.0811812	0.0199237
Mannan endo-1,6-alpha-mannosidase DCW1 OS=Saccharomyces cerevisiae (strain ATCC 204508 / S288c) OX=559292 GN=DCW1 PE=1 SV=1	DCW1_YEAST	DCW1	5.32595e-05	7.65013e-05	0.000106098	7.99595e-05	8.24629e-05	5.2561e-05	7.45416e-05	7.31582e-05	5.03575e-05	0.000127619	0.812912	0.95516		7.96562e-05	7.56476e-05	0.0744939	0.0199237
Protein SLG1 OS=Saccharomyces cerevisiae (strain ATCC 204508 / S288c) OX=559292 GN=SLG1 PE=1 SV=1	SLG1_YEAST	SLG1	5.32595e-05	0.000102002	5.3049e-05	7.99595e-05	5.49753e-05	5.2561e-05	4.96944e-05	9.75443e-05	7.55363e-05	5.10478e-05	0.809457	0.95516		6.8649e-05	6.52768e-05	0.0726693	0.0199237
3-isopropylmalate dehydratase OS=Saccharomyces cerevisiae (strain ATCC 204508 / S288c) OX=559292 GN=LEU1 PE=1 SV=3	LEUC_YEAST	LEU1	0.00133149	0.00117302	0.00137927	0.00114609	0.00129192	0.00170823	0.00109328	0.000975443	0.00105751	0.00132724	0.828357	0.95527		0.00126436	0.00123234	0.037003	0.0198738
Single-stranded nucleic acid-binding protein OS=Saccharomyces cerevisiae (strain ATCC 204508 / S288c) OX=559292 GN=SBP1 PE=1 SV=2	SSBP1_YEAST	SBP1	0.000665744	0.000892516	0.000795735	0.000879554	0.000604728	0.000735855	0.000770263	0.000829127	0.000805721	0.000765716	0.828333	0.95527		0.000767655	0.000781336	-0.0254849	0.0198738
Nascent polypeptide-associated complex subunit alpha OS=Saccharomyces cerevisiae (strain ATCC 204508 / S288c) OX=559292 GN=EGD2 PE=1 SV=3	NACA_YEAST	EGD2	0.000532595	0.000484508	0.000477441	0.000639676	0.000494777	0.000578171	0.000472097	0.000438949	0.000579112	0.000612573	0.824537	0.95527		0.000525799	0.00053618	-0.0282059	0.0198738
Multisite-specific tRNA:(cytosine-C(5))-methyltransferase OS=Saccharomyces cerevisiae (strain ATCC 204508 / S288c) OX=559292 GN=NCL1 PE=1 SV=1	NCL1_YEAST	NCL1	0.000346187	0.000408007	0.000450916	0.000559716	0.00046729	0.000604452	0.000347861	0.000487722	0.000352503	0.000510478	0.821081	0.95527		0.000446423	0.000460603	-0.0451113	0.0198738
Nicotinamidase OS=Saccharomyces cerevisiae (strain ATCC 204508 / S288c) OX=559292 GN=PNC1 PE=1 SV=1	PNC1_YEAST	PNC1	0.000798892	0.000459008	0.000450916	0.000533063	0.000247389	0.000473049	0.000472097	0.000536494	0.000528754	0.000587049	0.823637	0.95527		0.000497854	0.000519489	-0.0613702	0.0198738
Putative glucokinase-2 OS=Saccharomyces cerevisiae (strain ATCC 204508 / S288c) OX=559292 GN=EMI2 PE=1 SV=1	EMI2_YEAST	EMI2	0.000319557	0.000280505	0.000371343	0.000373144	0.000192413	0.000473049	0.000273319	0.000243861	0.00020143	0.000280763	0.828726	0.95527		0.000307392	0.000294484	0.0618906	0.0198738
Family of serine hydrolases 1 OS=Saccharomyces cerevisiae (strain ATCC 204508 / S288c) OX=559292 GN=FSH1 PE=1 SV=1	FSH1_YEAST	FSH1	0.000133149	0.000127502	0.000265245	0.000106613	5.49753e-05	0.000157683	0.000124236	7.31582e-05	5.03575e-05	0.000229715	0.829949	0.95527		0.000137497	0.00012703	0.114229	0.0198738
Periodic tryptophan protein 2 OS=Saccharomyces cerevisiae (strain ATCC 204508 / S288c) OX=559292 GN=PWP2 PE=1 SV=2	PWP2_YEAST	PWP2	7.98892e-05	7.65013e-05	5.3049e-05	7.99595e-05	5.49753e-05	7.88416e-05	7.45416e-05	7.31582e-05	7.55363e-05	5.10478e-05	0.830065	0.95527		6.88749e-05	7.06251e-05	-0.0362032	0.0198738
Ribosome biogenesis protein NSA1 OS=Saccharomyces cerevisiae (strain ATCC 204508 / S288c) OX=559292 GN=NSA1 PE=1 SV=1	NSA1_YEAST	NSA1	0.000133149	5.10009e-05	0.000106098	0.000133266	8.24629e-05	0.000131403	0.000124236	7.31582e-05	5.03575e-05	0.000102096	0.827403	0.95527		0.000101195	9.625e-05	0.0722837	0.0198738
S-(hydroxymethyl)glutathione dehydrogenase OS=Saccharomyces cerevisiae (strain ATCC 204508 / S288c) OX=559292 GN=SFA1 PE=1 SV=1	FADH_YEAST	SFA1	7.98892e-05	7.65013e-05	0.000132622	0.000133266	0.000137438	0.000157683	7.45416e-05	9.75443e-05	0.000100715	0.000153143	0.829526	0.95527		0.000111943	0.000116725	-0.0603499	0.0198738
ADP-ribosylation factor-binding protein GGA1 OS=Saccharomyces cerevisiae (strain ATCC 204508 / S288c) OX=559292 GN=GGA1 PE=1 SV=1	GGA1_YEAST	GGA1	7.98892e-05	5.10009e-05	7.95735e-05	7.99595e-05	5.49753e-05	0.000105122	4.96944e-05	4.87722e-05	5.03575e-05	7.65716e-05	0.824414	0.95527		6.90797e-05	6.61036e-05	0.0635333	0.0198738
Glutathione synthetase OS=Saccharomyces cerevisiae (strain ATCC 204508 / S288c) OX=559292 GN=GSH2 PE=1 SV=1	GSHB_YEAST	GSH2	7.98892e-05	7.65013e-05	5.3049e-05	7.99595e-05	5.49753e-05	0.000105122	7.45416e-05	4.87722e-05	5.03575e-05	5.10478e-05	0.823216	0.95527		6.88749e-05	6.59682e-05	0.0622063	0.0198738
LAS seventeen-binding protein 5 OS=Saccharomyces cerevisiae (strain ATCC 204508 / S288c) OX=559292 GN=LSB5 PE=1 SV=3	LSB5_YEAST	LSB5	0.000106519	7.65013e-05	0.000106098	7.99595e-05	5.49753e-05	0.000105122	9.93888e-05	4.87722e-05	5.03575e-05	0.000102096	0.827195	0.95527		8.48106e-05	8.11472e-05	0.0637032	0.0198738
[truncated: 194 more rows]

## Sheet: B-All-or-none spectral counts
Identified Proteins	Accession Number	Alternate ID	PPK expressed_1	PPK expressed 2	PPK expressed 3	PPK expressed 4	PPK expressed 5	Control_1	Control_2	Control_3	Control_4	Control_5
[truncated: 3 more rows]

## Sheet: C-Raw spectral counts
Identified Proteins	Accession Number	Alternate ID	PPK expressed_1	PPK expressed_2	PPK expressed_3	PPK expressed_4	PPK expressed_5	Control_1	Control_2	Control_3	Control_4	Control_5
[truncated: 2,252 more rows]

[truncated: 3 more sheets: D-Imputed and normalized, E-Peptide counts, F-Gene Ontology enrichment]
