# Supplementary material for: Ddp1 Cooperates with Ppx1 to Counter a Stress Response Initiated by Nonvacuolar Polyphosphate
Source: mBio. 2022 Jul 7;13(4):e00390-22. doi: 10.1128/mbio.00390-22 (PMC9426566; doi:10.1128/mbio.00390-22)
Supplement: TABLE S5 [file mbio.00390-22-s0010.xlsx]

## Sheet: A -Plasmids
Plasmid	Details	Reference
pRS415-GPD	Empty vector control with GPD promoter expressing nothing (Leu2 selection)	This study
pRS415-GPD-PPK	Expresses E. coli PPK from yeast GPD promoter (Leu2 selection)	This study
p416-GPD	Empty vector control with GPD promoter expressing nothing (Ura3 selection)	Gerasimaitė et al., PMID: 25315834
p416-GPD-PPK	Expresses E. coli PPK from yeast GPD promoter (Ura3 selection)	Gerasimaitė et al., PMID: 25315834
p416-GPD-HA-PPK	Expresses HA-tagged E. coli PPK from yeast GPD promoter (Ura3 selection)	This study
p416-GPD-PPK(mutant)	Expresses catalytic mutant of E. coli PPK from yeast GPD promoter (Ura3 selection)	This study
p416-GPD-HA-PPK(mutant)	Expresses catalytic mutant of HA-tagged E. coli PPK from yeast GPD promoter (Ura3 selection)	This study
p416-GPD-PRUNE-HA	Expresses human HA-tagged PRUNE from yeast GPD promoter (Ura3 selection)	This study
p416-GPD-DIPP1-HA	Expresses human HA-tagged DIPP1 from yeast GPD promoter (Ura3 selection)	This study
p416-GPD-DIPP2-HA	Expresses human HA-tagged DIPP2 from yeast GPD promoter (Ura3 selection)	This study
p416-GPD-DIPP3A-HA	Expresses human HA-tagged DIPP3A from yeast GPD promoter (Ura3 selection)	This study
p416-GPD-DIPP3B-HA	Expresses human HA-tagged DIPP3B from yeast GPD promoter (Ura3 selection)	This study
p416-GPD-DDP1	Expresses yeast DDP1 from yeast GPD promoter (Ura3 selection)	This study

## Sheet: B -qPCR Primers
Primer	Sequence	Primer pair efficiency (%)
TAF10 F	AACAACAGTCAGGCGAGAGC	91.4-92.4
TAF10 R	CCGTCAGAACAACTTTGCTTGC
GCV1 F	GCCCGTACTATACAAGGGACAG	89.4-91.2
GCV1 R	TCTGTGGGCGTTACACGTTG
HBT1 F	GTGTCGGTGGGTTCAATGGG	85.2-97
HBT1 R	GGAGTGTGCTCGGCTGAATG
HSP42 F	GGTGACAGCGGCACTACAAG	86.2-91.6
HSP42 R	ACTGTTTGCCTGTTGGTTGGTC
HSP78 F	AGCATCCGAGTTGCGATATTCC	84-94.9
HSP78 R	ATCTCCGTCCTTACTCTTCTCG
