# Supplementary material for: Ddp1 Cooperates with Ppx1 to Counter a Stress Response Initiated by Nonvacuolar Polyphosphate
Source: mBio. 2022 Jul 7;13(4):e00390-22. doi: 10.1128/mbio.00390-22 (PMC9426566; doi:10.1128/mbio.00390-22)
Supplement: TABLE S4 [file mbio.00390-22-s0009.xlsx]

## Sheet: Antibodies
Target	Host species	Source or Reference	Typical dilution	Conditions
GFP	Mouse	Clontech JL-8 (#632381)	1/2000	5 % milk tbst
Fpr3	Rabbit	Thorner Lab (PMID 7525596)	1/2000	5 % milk tbst
Rts1	Rabbit	Rudner Lab (uOttawa, PMID 26715668)	1/5000	5 % milk tbst
HA epitope	Rabbit	Cell Signalling (#3724)	1/2000	5 % BSA tbst
flag epitope	Mouse	Fisher Scientific (#MA1-91878)	1/2000	5 % milk tbst
Msn2	Rabbit	Baetz Lab via Dr. Francisco Estruch (PMID 9472026)	1/2000	5 % milk tbst
Phospho-CREB (Ser133)	Rabbit	Cell Signalling (#9198)	1/4000	5 % BSA tbst
Phospho-PKA Substrate (RRXS*/T*)	Rabbit	Cell Signalling (#9624)	1/10000	5 % BSA tbst
Cdc55	Rabbit	Rudner Lab (uOttawa, PMID 26715668)	1/5000	5 % milk tbst
Rabbit IgG	Goat	Bio-Rad (#1706515)	1/10000	5 % milk tbst
Mouse IgG	Goat	Bio-Rad (#1721011)	1/10000	5 % milk tbst
Rabbit IgG (Light Chain Specific)	Mouse	Jackson Immunoresearch Labs (#211-032-171)	1/10000	5 % milk tbst
